# Supplementary material for: Prediction of Decline in Global Cognitive Function Using Machine Learning with Feature Ranking of Gait and Physical Fitness Outcomes in Older Adults
Source: Int J Environ Res Public Health. 2021 Oct 28;18(21):11347. doi: 10.3390/ijerph182111347 (PMC8582857; doi:10.3390/ijerph182111347)
Supplement: Supplementary file 1 [file ijerph-18-11347-s001.zip]

Archive with 1 entries (1 files):
- ijerph-1417155-supplementary.csv
