# Supplementary material for: Prediction of Decline in Global Cognitive Function Using Machine Learning with Feature Ranking of Gait and Physical Fitness Outcomes in Older Adults
Source: Int J Environ Res Public Health. 2021 Oct 28;18(21):11347. doi: 10.3390/ijerph182111347 (PMC8582857; doi:10.3390/ijerph182111347)
Supplement: Supplementary file 1 [file ijerph-18-11347-s001.zip › ijerph-1417155-supplementary.csv]

Sex	Age	Height	Body_weight	BMI	Muscle_mass	Body_fat_mass	Percent_body_fat	Waist_circumstance	Hip_circumstance	WHR	S_Cadence	P_Cadence	F_Cadence	S_Total_steps	P_Total_steps	F_Total_steps	S_Stride_length	P_Stride_length	F_Stride_length	S_Step_length	P_Step_length	F_Step_length	S_Stride_time	P_Stride_time	F_Stride_time	S_Step_time	P_Step_time	F_Step_time	S_Single_support_phase	P_Single_support_phase	F_Single_support_phase	S_Double_support_phase	P_Double_support_phase	F_Double_support_phase	S_Stance_phase	P_Stance_phase	F_Stance_phase	S_CV_Stride_length	P_CV_Stride_length	F_CV_Stride_length	S_CV_Step_length	P_CV_Step_length	F_CV_Step_length	S_CV_Stride_time	P_CV_Stride_time	F_CV_Stride_time	S_CV_Step_time	P_CV_Step_time	F_CV_Step_time
2	77	151	54	23.7	19	17	32	82	92	0.9	102	117	137	1.03	1.22	1.47	1.24	1.27	1.32	0.62	0.64	0.66	1.21	1.04	0.9	0.6	0.52	0.45	41.65	43.5	45.54	16.42	12.37	8.79	58.26	56.08	54.58	2.11	3.19	2.34	1.89	3.33	1.75	2.11	3.19	2.34	1.89	3.33	1.75
1	75	165	75	27.5	26	21	30.1	92	99	0.9	107	118	122	1.19	1.56	1.67	1.37	1.56	1.7	0.65	0.77	0.8	1.14	1	1.02	0.54	0.5	0.48	39.78	44.51	42.81	13.44	10.13	6.7	58.25	55.78	55.88	4.39	1.45	1.6	1.45	2.41	2.47	4.39	1.45	1.6	1.45	2.41	2.47
2	78	148	76.8	35.1	20	39	50.2	111	112	1	95	111	117	0.75	0.83	1	0.94	0.89	1.03	0.47	0.44	0.52	1.25	1.07	1.03	0.63	0.53	0.52	37.58	38.87	39.9	23.41	22.07	19.95	60.87	61.33	59.53	2.33	3.13	2.3	2.98	3.46	1.79	2.33	3.13	2.3	2.98	3.46	1.79
2	76	154.2	46.1	19.4	20	9	18.7	71	83	0.8	122	125	135	1.25	1.5	1.64	1.25	1.37	1.45	0.63	0.68	0.72	1	0.91	0.89	0.5	0.47	0.44	45.85	46.02	47.58	9.41	9.48	5.16	54.82	54.95	53.06	2.3	2.33	1.8	1.67	2.79	1.89	2.3	2.33	1.8	1.67	2.79	1.89
2	77	154.2	45.7	19.2	21	7	16.1	71	83	0.8	113	125	138	1.17	1.44	1.72	1.26	1.38	1.48	0.63	0.68	0.74	1.08	0.96	0.86	0.54	0.47	0.43	43.56	43.94	47.76	12.46	11.08	6.47	56.23	56.32	53.9	2.64	5.68	2.36	2.23	2.79	2.3	2.64	5.68	2.36	2.23	2.79	2.3
2	76	144	59.1	28.5	19	23	39.4	90	99	0.9	118	129	139	1.14	1.17	1.56	1.17	1.1	1.32	0.58	0.55	0.66	1.02	0.95	0.85	0.51	0.48	0.43	41.94	41.92	45.21	16.52	16.37	10.6	58.55	57.97	55.67	2.05	0.95	1.81	2.18	0.94	2.28	2.05	0.95	1.81	2.18	0.94	2.28
2	80	144.4	48.8	23.4	17	17	34.5	81	87	0.9	102	118	131	0.83	1.08	1.39	0.99	1.11	1.28	0.49	0.55	0.64	1.19	1.02	0.92	0.59	0.51	0.46	41.05	42.34	44.26	17.82	16.31	12.09	59.23	59.54	56.47	3.19	3.32	1.3	3.54	1.23	1	3.19	3.32	1.3	3.54	1.23	1
2	80	154	38.3	16.1	15	10	25.1	60	84	0.7	79	99	118	0.61	0.78	1.03	0.94	0.94	1.06	0.47	0.47	0.53	1.53	1.2	1.03	0.77	0.61	0.52	37.47	42.01	43.93	25.71	17.07	11.36	62.76	58.38	55.37	3.49	6.68	4.37	3.21	7.57	4.9	3.49	6.68	4.37	3.21	7.57	4.9
2	80	150	49.9	22.2	18	16	31.4	77	89	0.9	102	106	116	0.89	0.97	1.06	1.03	1.11	1.06	0.52	0.55	0.53	1.16	1.14	1.01	0.58	0.57	0.5	41.35	41.02	43.45	18.95	18.6	13.55	60.37	59.54	57.27	2.29	1.85	2.88	2.33	2.34	2.49	2.29	1.85	2.88	2.33	2.34	2.49
2	80	150	48.7	21.6	18	15	30	77	89	0.9	104	119	129	1.08	1.31	1.56	1.22	1.24	1.39	0.61	0.61	0.7	1.13	0.95	0.9	0.57	0.47	0.45	41.66	43.33	45.19	19.25	13.74	11.02	60.41	58.12	56.49	2.55	5.01	1.36	2.45	2.38	1.36	2.55	5.01	1.36	2.45	2.38	1.36
2	75	155	65.8	27.4	23	23	35.5	98	95	1	102	112	115	0.83	0.97	1.14	0.96	1.06	1.21	0.48	0.53	0.61	1.16	1.09	1.06	0.58	0.55	0.53	38.42	39.74	40.43	21.3	18.23	17.34	59.52	57.89	57.49	3.39	2.08	1.55	3.7	1.92	2.46	3.39	2.08	1.55	3.7	1.92	2.46
2	76	155	65.8	27.4	23	25	37.5	98	95	1	103	118	121	0.86	1.14	1.36	1.01	1.18	1.35	0.51	0.59	0.69	1.17	1.03	0.99	0.59	0.52	0.51	38.9	41.53	42.7	20.34	15.1	15.37	59.1	56.53	56.17	2.53	1.5	2.79	2.75	1.51	6.47	2.53	1.5	2.79	2.75	1.51	6.47
2	78	150	58.8	26.1	18	24	41.1	97	97	1	92	126	126	0.72	0.92	0.97	0.97	0.88	0.92	0.48	0.44	0.46	1.34	0.96	0.95	0.67	0.48	0.47	38.97	40.03	40.78	18.8	15.79	16.08	57.82	56.49	56.7	2.6	3.32	2.36	2.86	3.34	3.01	2.6	3.32	2.36	2.86	3.34	3.01
2	80	140	56.6	28.9	18	22	38.7	93	91	1	102	119	126	0.61	0.75	0.94	0.72	0.76	0.9	0.36	0.38	0.45	1.18	1.01	0.95	0.59	0.5	0.48	37.92	38.9	40.27	22.7	21.03	18.78	61.09	60.22	58.98	4.68	2.4	4.47	4.37	2.34	4.53	4.68	2.4	4.47	4.37	2.34	4.53
2	78	141	41.7	21	14	14	33.2	78	85	0.9	102	121	131	0.83	1.14	1.36	0.98	1.12	1.29	0.49	0.56	0.64	1.18	0.98	0.95	0.59	0.49	0.47	40.68	41.43	42.19	19.77	17.15	16.45	60.95	59.13	58.75	5.05	2.15	2.64	5.01	2.41	2.65	5.05	2.15	2.64	5.01	2.41	2.65
2	78	141	40.5	20.4	14	13	31.9	78	85	0.9	102	125	129	0.94	1.17	1.36	1.1	1.14	1.24	0.55	0.57	0.62	1.17	0.98	0.91	0.58	0.49	0.45	40.93	42.12	43.7	20.62	15.96	12.97	61.56	58.44	56.67	4.27	1.9	2.48	4.44	1.59	2	4.27	1.9	2.48	4.44	1.59	2
2	75	154	53.3	22.5	19	18	33.7	83	90	0.9	94	110	129	0.86	1.08	1.44	1.04	1.19	1.35	0.52	0.6	0.67	1.21	1.1	0.93	0.61	0.56	0.46	37.25	39.45	43.22	25.11	22.27	13.29	61.99	60.55	57.05	3.42	1.99	1.73	3.94	4.79	0.75	3.42	1.99	1.73	3.94	4.79	0.75
2	79	148	54.2	24.7	17	21	39.2	89	90	1	109	122	129	0.78	0.89	1.11	0.85	0.88	0.99	0.43	0.44	0.49	1.09	0.99	0.89	0.55	0.49	0.44	38.16	38.77	42.01	23.75	22.09	14.95	61.48	61.37	57.48	3.77	4.05	1.98	4.36	2.99	2.22	3.77	4.05	1.98	4.36	2.99	2.22
2	77	154	53.9	22.7	16	17	35.2	88	90	1	116	123	141	1.08	1.25	1.61	1.13	1.23	1.39	0.57	0.62	0.69	1.05	0.98	0.86	0.52	0.5	0.43	44.07	44.51	47.09	12.81	12.09	7.56	56.98	56	54.51	1.06	1.83	1.01	1.3	3.56	1.08	1.06	1.83	1.01	1.3	3.56	1.08
2	75	149	53	23.9	19	19	34.7	86	93	0.9	122	124	144	0.64	0.78	0.94	0.62	0.75	0.79	0.31	0.37	0.4	0.97	0.96	0.84	0.49	0.48	0.42	40.69	41.15	43.88	19.24	17.7	13.73	59.77	59.09	57.54	4.64	4.26	3.36	4.71	4.16	3.61	4.64	4.26	3.36	4.71	4.16	3.61
2	80	146	47.8	22.4	16	17	35.2	89	95	0.9	104	106	110	0.81	0.94	0.97	0.95	1.08	1.06	0.47	0.54	0.53	1.18	1.14	1.09	0.59	0.57	0.55	40.84	41.42	41.97	19.96	17.96	17.15	60.54	59.3	58.95	2.3	2.1	1.69	2.53	1.45	2.07	2.3	2.1	1.69	2.53	1.45	2.07
1	77	164	61.1	22.7	26	13	21.5	88	96	0.9	119	130	144	1.36	1.75	2.08	1.39	1.6	1.7	0.69	0.81	0.85	1.02	0.92	0.82	0.51	0.46	0.41	44.13	45.27	46.63	11.61	10.18	7.77	55.99	54.73	53.78	1.07	0.51	1.17	0.69	1.61	0.7	1.07	0.51	1.17	0.69	1.61	0.7
2	78	145	49.8	23.7	17	17	34.1	81	93	0.9	85	104	121	0.67	0.83	0.92	0.95	0.94	0.91	0.47	0.47	0.45	1.42	1.13	0.99	0.71	0.56	0.49	38.8	40.59	43.04	23.48	17.87	12.83	62.39	58.39	56.31	6.19	1.74	3.11	6.79	1.14	2.38	6.19	1.74	3.11	6.79	1.14	2.38
2	84	146	61.4	28.8	20	25	40.6	81	88	0.9	125	130	147	1.17	1.28	1.67	1.14	1.17	1.36	0.57	0.59	0.68	0.98	0.92	0.81	0.49	0.46	0.41	40.95	41.57	44.09	16.81	16	9.83	57.47	57.56	53.92	0.92	2.41	2.12	1.05	2.31	2.37	0.92	2.41	2.12	1.05	2.31	2.37
2	82	152	50.8	22	18	16	31.7	78	89	0.9	108	118	132	1	1.11	1.36	1.11	1.11	1.23	0.56	0.55	0.61	1.11	0.99	0.9	0.56	0.5	0.45	40.57	41.22	43.37	18.2	16.45	12.53	59.1	58.04	56.02	2.21	2.28	1.81	1.8	1.46	2.5	2.21	2.28	1.81	1.8	1.46	2.5
2	82	152	50.8	22	17	17	33.9	78	89	0.9	97	118	116	0.81	1	1.17	1	1.03	1.12	0.5	0.52	0.55	1.24	1.03	0.96	0.62	0.52	0.48	39.58	42.2	42.23	20.7	15.76	14.08	60.42	57.8	57.25	4.88	1.34	5.31	4.72	1.26	4.18	4.88	1.34	5.31	4.72	1.26	4.18
2	76	150	65.2	29	19	29	44.8	90	102	0.9	104	127	133	0.83	1.14	1.33	0.97	1.09	1.22	0.48	0.55	0.61	1.16	0.96	0.92	0.58	0.48	0.46	40.98	41.48	44.27	20.36	17.13	12.43	61.4	57.85	56.6	2.47	2.65	1.38	2.44	3.2	1.74	2.47	2.65	1.38	2.44	3.2	1.74
2	76	150	66.7	29.6	20	29	43.7	90	102	0.9	108	115	130	0.89	1.11	1.33	1	1.08	1.21	0.5	0.54	0.6	1.12	0.97	0.91	0.56	0.49	0.45	41.16	41.79	43.56	17.46	16.02	12.15	58.69	57.49	55.71	2.62	1.14	1.57	2.46	1.83	1.18	2.62	1.14	1.57	2.46	1.83	1.18
2	75	154	68.4	28.8	23	26	37.8	97	104	0.9	108	118	131	0.94	1.22	1.47	1.07	1.25	1.38	0.53	0.62	0.69	1.13	1.02	0.94	0.57	0.51	0.47	39.9	40.93	43.93	21.64	17.16	12.82	61.46	58.85	56.61	2.64	3.51	1.68	2.43	2.13	1.83	2.64	3.51	1.68	2.43	2.13	1.83
2	75	154	68.4	28.8	23	27	39.1	97	104	0.9	100	100	118	0.86	1	1.25	1.05	1.18	1.25	0.53	0.58	0.63	1.22	1.18	1	0.61	0.58	0.5	38.23	39.37	43.04	22.12	18.71	14.68	60.27	59.86	57.21	2.96	8.78	2.84	3.25	2.75	1.76	2.96	8.78	2.84	3.25	2.75	1.76
2	78	147	67.9	31.4	20	30	44.8	98	103	1	110	116	122	0.89	1	1.25	0.99	1.06	1.25	0.49	0.53	0.63	1.11	1.06	1	0.56	0.53	0.5	40.46	40.75	41.29	20.82	19.78	17.65	61.07	60.79	58.71	1.49	1.19	1.91	2.07	1.3	1.49	1.49	1.19	1.91	2.07	1.3	1.49
2	77	144	48.8	23.5	47	17	34.9	82	92	0.9	106	114	124	1	1.08	1.28	1.14	1.15	1.25	0.58	0.57	0.62	1.14	1.07	0.98	0.58	0.53	0.49	43.71	43.29	45.9	14.16	13.05	9.91	57.26	56.9	55.81	3.81	3.42	3.17	4.21	2.29	2.9	3.81	3.42	3.17	4.21	2.29	2.9
2	77	144	49	23.6	17	17	35.2	92	92	1	106	110	125	1	1.14	1.42	1.14	1.21	1.38	0.57	0.61	0.69	1.14	1.07	0.97	0.57	0.54	0.49	43.11	44.69	45.57	15.1	13.02	9.63	57.33	57.29	55.46	3.48	2.17	2.51	3.66	1.61	2.15	3.48	2.17	2.51	3.66	1.61	2.15
2	76	149	64.1	28.9	18	30	47.3	107	109	1	96	110	121	0.83	1	1.25	1.07	1.11	1.23	0.53	0.55	0.61	1.28	1.11	0.98	0.64	0.55	0.49	40.74	40.49	43.33	20.16	18.29	13.57	60.75	59.51	57.01	4.27	2.11	1.72	4.4	1.86	1.31	4.27	2.11	1.72	4.4	1.86	1.31
2	79	149	61	27.5	17	28	45.6	102	99	1	94	103	112	0.75	0.94	1.08	0.98	1.1	1.16	0.49	0.55	0.58	1.3	1.17	1.07	0.65	0.58	0.54	39.3	40.53	41.55	22.7	19.49	18.3	61.76	60.09	59.57	5.79	2.29	1.74	6.04	3.02	2.33	5.79	2.29	1.74	6.04	3.03	2.33
2	87	149	47.5	21.4	21	28	41.6	94	99	0.9	108	114	130	0.61	0.72	0.89	0.68	0.75	0.82	0.34	0.38	0.41	1.11	1.04	0.93	0.56	0.52	0.46	38.58	38.34	40.63	23.69	22.29	18.08	61.13	60.24	58.72	5.92	4.02	1.67	7.09	3.61	1.93	5.92	4.02	1.67	7.09	3.61	1.93
2	75	156.7	59	24	20	22	36.5	93	100	0.9	97	114	124	0.75	0.92	1.11	0.94	0.96	1.06	0.47	0.48	0.53	1.25	1.05	0.95	0.62	0.53	0.48	38.72	40.63	42.75	24.17	19.84	16.32	63.07	60.54	59.26	4.18	1.77	2.94	3.8	1.54	3.12	4.18	1.77	2.94	3.8	1.54	3.12
2	76	156	58.7	24.1	22	18	30.9	88	97	0.9	98	119	137	0.97	1.36	1.56	1.17	1.32	1.38	0.58	0.67	0.69	1.2	0.97	0.89	0.6	0.49	0.44	41.43	43.89	45.28	15.56	12.87	8.46	57.57	55.47	53.88	3.55	2.33	2.46	2.76	4.74	1.87	3.55	2.33	2.46	2.76	4.74	1.87
2	76	156	58.4	24	21	19	32.2	88	97	0.9	86	105	119	0.81	1.06	1.31	1.14	1.22	1.28	0.58	0.62	0.64	1.42	1.16	0.98	0.72	0.59	0.49	39.8	42.54	44.38	20.54	16.22	11.24	59.05	57.12	55.62	4.04	3.1	1.4	6.23	5.82	1.77	4.04	3.1	1.4	6.23	5.82	1.77
2	79	132.5	46.2	26.3	15	17	37.3	90	88	1	100	111	120	0.61	0.69	0.83	0.72	0.77	0.83	0.36	0.38	0.42	1.18	1.1	1	0.59	0.55	0.5	38.88	39.62	41.73	21.76	20.82	16.87	60.93	60.81	58.67	3.46	3.37	2.1	2.92	3.43	1.77	3.46	3.37	2.1	2.92	3.43	1.77
2	79	132	85.9	49.3	14	19	41.5	90	88	1	98	100	118	0.58	0.72	0.89	0.71	0.81	0.91	0.36	0.41	0.45	1.22	1.12	1.02	0.61	0.57	0.51	39.79	40.93	41.88	20.56	19.35	16.02	60.3	59.07	58.35	2.94	3.26	1.73	2.96	5.92	1.38	2.94	3.26	1.73	2.96	5.92	1.38
2	80	143	46.1	22.5	16	16	34.1	86	92	0.9	109	101	140	0.64	0.69	1.08	0.7	0.75	0.93	0.35	0.37	0.46	1.1	1.08	0.86	0.55	0.54	0.43	37.67	39.35	41.82	24.9	22.67	15.64	62.14	62.57	58.18	6.2	6.08	2.97	5.99	5.61	2.32	6.2	6.08	2.97	5.99	5.61	2.32
2	84	143	48.1	23.5	16	17	35.8	82	88	0.9	107	118	126	0.78	1	1.11	0.86	1.01	1.06	0.43	0.51	0.53	1.1	1.01	0.95	0.55	0.51	0.48	40.14	39.72	40.17	19.59	20.07	18.7	59.53	59.46	57.92	2.17	1.43	5.92	2.96	1.28	6.27	2.17	1.43	5.92	2.96	1.28	6.27
2	84	143	47.2	23.1	15	18	38.3	82	88	0.9	106	118	137	0.72	0.81	1.08	0.82	0.83	0.96	0.41	0.41	0.48	1.13	1.03	0.89	0.56	0.52	0.44	38.07	39.86	40.85	21.69	22.56	18.47	60.32	61.96	59.06	4.83	1.37	1.9	4.68	2.32	2.66	4.83	1.37	1.9	4.68	2.32	2.66
2	81	146.5	45.5	21.2	17	13	28.9	69	86	0.8	106	110	118	0.86	0.92	1.08	0.99	0.99	1.08	0.5	0.5	0.54	1.15	1.08	1	0.58	0.54	0.5	39	39.66	41.24	21.27	20.6	17.53	60.35	60.26	59.13	1.41	1.2	3.87	1.68	1	3.8	1.41	1.2	3.87	1.68	1	3.8
2	81	146.5	44.4	20.7	15	15	33.1	69	86	0.8	113	123	136	1.08	1.25	1.28	1.17	1.24	1.13	0.58	0.61	0.56	1.08	0.99	0.89	0.54	0.49	0.44	39.83	41.12	43.22	19.41	16.63	13.56	59.8	59.44	57.34	2.12	6.61	3.34	1.98	2.78	1.61	2.12	6.61	3.34	1.98	2.78	1.61
2	84	149.8	58.5	26.1	19	22	37.7	97	99	1	101	102	131	0.78	0.92	1.42	0.91	1.05	1.34	0.45	0.53	0.67	1.17	1.15	0.95	0.58	0.58	0.47	40.38	42.13	44.42	19.06	17.15	11.4	59.93	58.74	55.82	2.96	1.62	1.13	3.36	2.22	1.13	2.96	1.62	1.13	3.36	2.22	1.13
1	80	159.3	53.8	21.2	22	13	21.2	84	89	0.9	103	115	125	1	1.22	1.42	1.15	1.28	1.35	0.58	0.63	0.68	1.15	1.04	0.96	0.58	0.52	0.48	42.71	44.2	46.2	16.23	11.29	10.6	59.11	56.12	56.02	2.66	2.93	5.44	2.55	1.76	5.61	2.66	2.93	5.44	2.55	1.76	5.61
2	78	156	65.2	26.8	22	25	37.7	100	94	1.1	96	107	119	0.86	1.11	1.36	1.06	1.21	1.38	0.53	0.6	0.69	1.23	1.09	1.02	0.62	0.54	0.51	39.16	40.49	41.82	21.17	17.69	15.99	60.55	59.3	57.44	3.98	4.09	2.87	3.6	3.14	2.3	3.98	4.09	2.87	3.6	3.14	2.3
2	75	152	59.8	25.9	20	22	37	90	94	1	112	124	133	0.83	1.14	1.28	0.89	1.16	1.14	0.44	0.57	0.57	1.07	1.02	0.89	0.53	0.5	0.45	39.17	39.32	41.46	20.46	18.33	16.52	59.69	59.25	57.87	2.32	3.98	1.81	1.97	3.04	1.7	2.32	3.98	1.81	1.97	3.04	1.7
2	82	159.5	47.6	18.7	21	8	16.6	74	84	0.9	110	125	129	0.97	1.19	1.39	1.05	1.15	1.32	0.53	0.58	0.66	1.08	0.97	0.95	0.54	0.48	0.47	41.11	44.04	43.56	16.95	11.81	11.12	57.89	56.06	54.68	4.28	2.14	3.96	3.54	2.46	3.7	4.28	2.14	3.96	3.54	2.46	3.7
2	84	149.5	60.4	27	19	25	41.6	95	95	1	109	115	134	0.75	0.89	1.22	0.83	0.93	1.1	0.41	0.47	0.55	1.1	1.05	0.9	0.55	0.52	0.45	39.31	40.3	43.28	20.47	18.78	13.35	59.48	59.02	56.72	3.19	2.25	4.2	3.01	2.12	4.19	3.19	2.25	4.2	3.01	2.12	4.19
2	75	152	59.6	25.8	22	18	30.4	89	93	1	107	118	128	0.78	1	1.22	0.87	1.02	1.16	0.44	0.51	0.58	1.12	1.02	0.95	0.56	0.51	0.48	38.88	39.69	41.82	23.67	19.8	15.52	61.66	59.58	57.02	3.08	1.39	2.27	4.06	0.97	2.35	3.08	1.39	2.27	4.06	0.97	2.35
2	76	153	52.2	22.3	19	17	31.8	90	93	1	111	122	141	1.03	1.22	1.5	1.12	1.22	1.3	0.56	0.61	0.65	1.09	1	0.87	0.54	0.5	0.43	42.68	42.76	45.38	14.14	14.37	8.08	56.65	56.35	53.72	3.27	2.66	1.63	3.48	2	1.9	3.27	2.66	1.63	3.48	2	1.9
2	84	154	62	26.1	20	24	39.2	99	91	1.1	101	113	117	0.56	0.61	0.67	0.65	0.65	0.67	0.33	0.32	0.34	1.17	1.07	1.01	0.59	0.53	0.5	29.36	29.48	30.31	35.51	34.18	31.88	64.7	64.27	62.29	7.82	7.46	5.86	7.69	8.59	6.56	7.81	7.46	5.86	7.69	8.59	6.56
2	75	145	43.9	20.9	15	15	34	80	90	0.9	114	120	137	0.97	1.19	1.47	1.03	1.16	1.31	0.51	0.59	0.66	1.06	0.97	0.89	0.53	0.5	0.45	42.19	43.45	45.01	17.9	17.34	10.85	60.02	58.1	55.86	3.73	2.71	1.44	3.73	8.92	1.94	3.73	2.71	1.44	3.73	8.92	1.94
2	77	158	53.6	21.5	20	16	29.9	91	94	1	102	106	127	0.83	0.94	1.33	0.99	1	1.28	0.5	0.51	0.64	1.18	1.06	0.96	0.59	0.54	0.48	39.73	41.57	43.24	21.2	20.47	14.1	60.47	59.37	57.34	3.5	8.44	0.77	3.72	10.48	0.91	3.5	8.44	0.77	3.72	10.48	0.91
2	78	158	53.6	21.5	23	27	38.3	90	96	0.9	100	111	127	0.86	1.19	1.61	1.06	1.24	1.47	0.53	0.62	0.75	1.23	1.04	0.92	0.61	0.52	0.47	38.79	41.7	43.44	19.51	16.8	14.48	58.77	58.3	55.74	3.01	0.47	2.25	3.26	0.72	4.44	3.01	0.47	2.25	3.26	0.72	4.44
2	82	157	64.9	26.3	23	22	33.7	100	94	1.1	109	124	142	0.97	1.22	1.47	1.11	1.22	1.3	0.56	0.6	0.64	1.15	1	0.88	0.57	0.49	0.44	41.92	42.64	46.03	17.03	14.55	8.39	58.95	58.03	55.33	0.44	1.6	2.53	0.67	1.79	2.76	0.44	1.6	2.53	0.67	1.79	2.76
2	79	154	56.9	24	21	18	32.1	81	96	0.8	105	124	139	0.92	1.25	1.5	1.04	1.21	1.29	0.52	0.61	0.64	1.13	0.97	0.86	0.57	0.49	0.43	42.68	43.89	45.69	16.67	13.87	9.32	59.09	57.35	55.24	3.42	1.4	1.71	3.55	1.73	1.19	3.42	1.4	1.71	3.55	1.73	1.19
2	79	154	57.2	24.1	20	20	34.3	81	96	0.8	96	114	125	0.81	1.03	1.39	1.01	1.09	1.35	0.5	0.54	0.67	1.25	1.06	0.97	0.62	0.53	0.48	40.98	41.75	43.74	20.29	17.45	13.29	61.68	59.54	57.42	2.17	1.45	1.59	2.95	1.82	1.64	2.17	1.45	1.59	2.95	1.82	1.64
2	75	144.8	59	28.1	19	21	37.4	87	92	0.9	102	119	131	0.75	1.03	1.28	0.91	1.05	1.16	0.45	0.51	0.57	1.21	1.02	0.91	0.6	0.5	0.45	37.29	38.74	41.44	24.59	19.02	16.02	61.98	59.72	58.56	2.44	5.69	4.76	2.53	3.6	4.02	2.44	5.69	4.76	2.53	3.6	4.02
2	75	144.8	59.1	28.2	19	23	39.4	87	92	0.9	107	120	137	0.81	0.97	1.19	0.89	0.97	1.05	0.44	0.49	0.52	1.1	1	0.88	0.55	0.5	0.44	35.95	38.05	40.29	22.84	20.07	16.51	59.31	58.28	56.59	3.61	2.1	2.5	2.26	2.25	1.89	3.61	2.1	2.5	2.26	2.25	1.89
2	82	149	45.7	20.6	17	14	30	75	89	0.8	105	115	119	0.92	1.14	2.11	1.06	1.22	2.06	0.53	0.62	1.03	1.15	1.07	0.98	0.58	0.54	0.49	41.33	43.21	44.87	16.91	15.13	10.51	58.24	56.63	55.13	1.85	0.64	1.54	1.39	3.47	1.83	1.85	0.64	1.54	1.39	3.47	1.83
2	79	152	59.1	25.6	19	23	38.5	92	97	0.9	105	115	125	0.78	1	1.14	0.92	1.01	1.11	0.46	0.5	0.56	1.18	1.01	0.98	0.59	0.5	0.49	40.34	42.21	42.15	20.38	16.86	15.19	60.83	59.35	57.51	3.5	1.94	0.76	2.51	1.75	1.42	3.5	1.94	0.76	2.51	1.75	1.42
2	79	152	48.5	21	19	24	40	97	97	1	104	98	110	0.83	0.89	1.19	0.96	1	1.2	0.48	0.51	0.61	1.15	1.12	1	0.57	0.57	0.51	40.48	41.49	42.86	19.44	20.1	16.5	60.19	60.21	58.36	3.3	3.44	1.63	2.71	5.86	4.77	3.3	3.44	1.63	2.71	5.86	4.77
2	78	144	51.9	25	15	23	43.7	91	92	1	108	116	137	0.83	1.06	1.39	0.95	1.11	1.26	0.47	0.53	0.6	1.14	1.06	0.91	0.57	0.5	0.43	39.14	40.28	41.63	20.83	14.53	11.01	60.86	60.19	57.49	2.01	1.42	1.28	2.08	3.94	3.48	2.01	1.42	1.28	2.08	3.94	3.48
2	75	152	68	29.4	21	29	42.2	101	100	1	104	115	122	1.03	1.28	1.47	1.17	1.32	1.41	0.59	0.65	0.7	1.14	1.03	0.96	0.58	0.51	0.48	40.41	40.81	43.08	19.03	17.21	13.84	58.42	59.19	56.92	1.07	1.9	0.87	2.07	0.39	1.71	1.07	1.9	0.87	2.07	0.39	1.71
2	88	143	43.3	21.2	16	14	31.1	81	90	0.9	110	119	122	0.81	1.06	1.22	0.9	1.1	1.23	0.45	0.55	0.61	1.11	1.04	1	0.56	0.52	0.5	40.4	41.62	42.63	19.3	16.21	15.14	59.6	57.83	57.57	3.04	0.89	2.05	2.33	1.15	1.35	3.04	0.89	2.05	2.33	1.15	1.35
2	81	148.5	62.2	28.2	19	25	41	91	100	0.9	108	116	131	0.86	1.06	1.28	0.98	1.08	1.2	0.48	0.54	0.59	1.14	1.03	0.94	0.56	0.51	0.46	38.64	41.3	40.71	19.87	16.91	15.22	59.93	58.7	58.05	2.99	0.93	1.43	2.55	1.13	1.59	2.99	0.93	1.43	2.55	1.13	1.59
2	81	148.5	63.6	28.8	20	26	41.6	91	100	0.9	101	104	141	0.83	0.92	1.42	0.99	0.99	1.19	0.5	0.5	0.59	1.19	1.08	0.84	0.6	0.54	0.42	40.47	41.13	43.77	19.65	19.09	11.8	59.53	59.46	55.84	6.16	1.95	2.3	6.49	3.27	2.33	6.16	1.95	2.3	6.49	3.27	2.33
1	85	170	76	26.3	30	22	29.1	96	111	0.9	87	109	129	0.86	1.08	1.42	1.14	1.18	1.38	0.58	0.59	0.69	1.33	1.09	0.97	0.68	0.55	0.49	38.69	42.33	45.47	24.75	17.94	9.88	61.56	59.51	54.73	8.31	1.02	2.79	8.43	3.61	1.5	8.31	1.02	2.79	8.43	3.61	1.5
2	79	150	52.4	23.3	16	21	40.8	80	94	0.9	112	115	132	0.89	1.03	1.28	0.94	1.04	1.14	0.47	0.53	0.57	1.05	1.01	0.9	0.53	0.51	0.45	39.62	41.24	43.39	18.15	16.81	13.04	57.77	56.92	56.24	2.42	4.27	1.41	1.16	5.35	1.23	2.42	4.27	1.41	1.16	5.35	1.23
2	75	159	64.1	25.4	23	22	34.1	90	97	0.9	100	120	147	0.81	1.25	1.56	1	1.25	1.3	0.5	0.61	0.65	1.24	1	0.84	0.62	0.49	0.42	40.08	43.29	46.78	19.23	12.83	6.44	59.62	57.72	53.7	2.62	2.93	0.48	2.64	1	1.22	2.62	2.93	0.48	2.64	1	1.22
2	75	160	63	24.6	23	22	34.4	90	97	0.9	110	107	135	1.03	1.14	1.53	1.14	1.2	1.37	0.57	0.61	0.68	1.11	1.05	0.89	0.55	0.53	0.45	41.44	42.15	45.73	18.02	16.86	9.51	59.71	58.17	55.38	7.67	2.24	1.85	7.02	3.66	1.66	7.67	2.24	1.85	7.02	3.66	1.66
2	75	153	52.9	22.6	20	17	31.4	87	87	1	109	124	160	0.89	1.14	1.58	1	1.08	1.25	0.5	0.54	0.63	1.12	0.95	0.79	0.56	0.47	0.4	39.31	40.85	44.81	20.61	16.55	10.63	60.05	57.22	54.68	4.61	1.57	0.8	4.61	1.28	1.28	4.61	1.57	0.8	4.61	1.28	1.28
2	77	149	51.9	23.4	16	21	39.7	92	96	1	111	115	124	0.78	0.97	1.11	0.86	1.01	1.09	0.43	0.5	0.54	1.1	1.04	0.98	0.55	0.52	0.49	40.02	41.93	43	19.56	15.31	14.68	59.68	57.66	57.51	2.13	1.7	0.97	2.32	2.04	1.09	2.13	1.7	0.97	2.32	2.04	1.09
2	81	140	56.2	28.7	18	22	38.7	94	94	1	119	133	152	0.78	0.89	1.11	0.77	0.79	0.86	0.39	0.4	0.43	1	0.89	0.77	0.5	0.45	0.39	41.16	42.41	43.27	18.07	15.42	13.29	59.14	57.59	56.08	1.2	1.58	1.88	1.35	1.07	2.58	1.2	1.58	1.88	1.35	1.07	2.58
2	76	151.5	60.9	26.5	10	25	40.9	87	88	1	123	126	137	1.08	1.28	1.58	1.06	1.19	1.35	0.54	0.6	0.67	0.98	0.93	0.86	0.5	0.47	0.43	42.95	44.54	45.32	15.96	12.85	7.89	58.06	57.17	53.51	3.69	0.86	1.75	3.09	0.52	2.54	3.69	0.86	1.75	3.09	0.52	2.54
2	78	150	52.4	23.3	19	17	33.2	83	86	1	88	97	117	0.67	0.78	1.03	0.92	0.94	1.08	0.45	0.47	0.54	1.39	1.21	1.05	0.68	0.61	0.53	38.5	40.46	40.68	19.48	21.27	19.32	60.32	61	59.32	10.73	2.69	2.6	8.63	4.34	1.21	10.73	2.69	2.6	8.63	4.34	1.21
2	79	150.5	52.5	23.2	18	19	36.6	83	86	1	73	98	122	0.69	0.92	1.22	1.14	1.09	1.23	0.56	0.55	0.61	1.64	1.19	1.01	0.8	0.6	0.5	38.04	41.2	42.24	21.79	18.13	14.19	62.26	58.64	57.54	6.85	5.07	6.14	3.62	5.9	5.49	6.85	5.07	6.14	3.62	5.9	5.49
2	85	146.5	52	24.2	18	19	35.6	89	91	1	124	126	140	0.78	0.86	1.08	0.76	0.82	0.9	0.38	0.41	0.45	0.98	0.95	0.83	0.49	0.48	0.41	40.1	40.49	41.68	21.12	18.43	13.34	60.71	58.57	55.92	3.1	2.23	2.32	1.89	1.4	1.04	3.1	2.23	2.32	1.89	1.4	1.04
2	75	150	62.4	27.7	21	23	36.9	92	100	0.9	107	118	126	0.83	0.94	1.08	0.92	0.97	1.05	0.46	0.48	0.53	1.11	1.03	0.97	0.56	0.51	0.49	38.67	40.73	41.95	20.18	18.17	15.66	58.51	59.02	57.02	2.23	3.2	3.9	1.08	1.76	2.84	2.23	3.2	3.9	1.08	1.76	2.84
2	75	150	62.5	27.8	21	24	38.1	92	100	0.9	94	112	139	0.81	1.03	1.25	1	1.08	1.1	0.5	0.54	0.55	1.24	1.05	0.88	0.62	0.53	0.44	37.14	38.91	40.66	24.45	20.19	15.77	61.38	59.1	56.85	3.01	1.42	1.96	2.55	1.23	2.59	3.01	1.42	1.96	2.55	1.23	2.59
2	81	155	60.5	25.2	18	26	42.1	97	97	1	98	111	127	0.72	0.89	1.14	0.88	0.97	1.09	0.45	0.49	0.54	1.22	1.1	0.96	0.62	0.55	0.48	41.19	41.85	43.03	18.14	17.08	13.41	57.89	59.06	56.62	7.07	0.96	0.49	7.18	2.39	1.45	7.07	0.96	0.49	7.18	2.39	1.45
1	75	162.3	58.5	22.2	24	15	24.9	86	89	1	89	114	124	0.89	1.22	1.5	1.18	1.31	1.48	0.59	0.66	0.74	1.33	1.07	0.99	0.66	0.54	0.49	41.43	41.98	44.3	18.02	15.3	10.38	59.95	57.28	54.68	5.69	2.08	0.84	5.28	1.81	0.44	5.69	2.08	0.84	5.28	1.81	0.44
2	83	146	55.4	26	16	24	43.7	93	99	0.9	104	119	121	0.67	0.81	0.92	0.76	0.81	0.9	0.38	0.4	0.45	1.14	1.01	0.98	0.56	0.5	0.5	39.67	40.69	40.87	21.37	19.11	18.39	61.74	60.4	58.11	1.42	2.54	9.4	2.15	4.92	7.18	1.42	2.54	9.4	2.15	4.92	7.18
2	82	146.5	52	24.2	16	21	40.4	84	93	0.9	101	120	123	0.83	1.17	1.31	1.01	1.19	1.27	0.5	0.59	0.62	1.21	1.02	0.97	0.61	0.51	0.48	41.53	42.25	45.15	18.35	17.13	9.07	60.12	59.71	55.88	1.64	1.54	4.7	2.27	0.88	4.33	1.64	1.54	4.7	2.27	0.88	4.33
2	75	156	65.2	26.8	22	27	35.9	97	101	1	113	119	134	0.81	1.03	1.22	0.88	0.99	1.07	0.44	0.5	0.54	1.1	0.97	0.88	0.55	0.49	0.44	40.22	41.57	43.35	20.16	17.6	13.88	60.79	58.73	57.03	3.25	0.94	1.26	3.34	0.55	1.21	3.25	0.94	1.26	3.34	0.55	1.21
2	79	147.5	46.6	21.4	16	21	34.4	79	89	0.9	90	107	112	0.64	0.83	1.06	0.85	0.92	1.14	0.43	0.46	0.56	1.34	1.11	1.08	0.67	0.56	0.53	39.37	40.95	42.13	19.68	17.76	12.04	59.22	58.26	56.79	3.79	2.9	4.63	3.48	3.02	3.66	3.79	2.9	4.63	3.48	3.02	3.66
2	80	147.5	46.6	21.4	17	17	34.7	79	89	0.9	96	102	114	0.67	0.78	0.97	0.83	0.91	1.03	0.41	0.46	0.52	1.24	1.18	1.06	0.62	0.59	0.53	39.94	41.07	42.82	18.63	17.56	14.35	58.56	58.57	57.1	3.66	2.51	1.34	3.52	2.35	1.6	3.66	2.5	1.34	3.52	2.35	1.6
2	82	147.5	52.2	24	18	18	34.6	92	94	1	104	141	137	0.81	1.03	1.11	0.93	0.89	0.96	0.46	0.45	0.48	1.15	0.87	0.86	0.57	0.44	0.43	40.15	40.46	41.53	17.95	16.19	12.96	58.22	56.07	54.98	4.72	1.53	3.11	4.26	2.76	2.56	4.72	1.53	3.11	4.26	2.76	2.56
2	82	147.5	53.5	24.6	20	16	30	92	94	1	95	109	138	0.58	0.78	1.06	0.73	0.83	0.93	0.36	0.41	0.46	1.25	1.07	0.88	0.62	0.53	0.44	38.19	37.48	40.52	21.84	18.93	15.3	60.31	57.47	56.06	4.74	6.29	5.01	5.57	4.47	4.35	4.74	6.29	5.01	5.57	4.47	4.35
2	83	149	52.3	23.6	18	18	34.2	82	89	0.9	107	115	128	0.83	0.94	1.14	0.93	0.96	1.06	0.47	0.48	0.53	1.12	1.02	0.93	0.56	0.51	0.47	42.44	42.58	44.62	15.68	16.25	12.72	58.12	58.26	57.17	3.64	2.03	0.62	3.23	2.94	1.15	3.64	2.03	0.62	3.23	2.94	1.15
2	77	155.8	53.1	21.9	20	16	29.5	84	93	0.9	97	112	130	0.81	1.08	1.31	1	1.18	1.24	0.5	0.6	0.62	1.24	1.09	0.95	0.62	0.55	0.48	40.65	41.44	45.03	20.79	18.04	10.78	60.74	58.26	55.18	2.36	1.83	1.43	2.53	2.8	1.23	2.36	1.83	1.43	2.53	2.8	1.22
2	76	156	55.7	22.9	21	17	30.8	82	91	0.9	98	114	128	0.83	1.08	1.28	1.04	1.17	1.17	0.52	0.58	0.59	1.25	1.08	0.92	0.62	0.53	0.46	40.78	41.82	45.63	17.18	14.51	10.04	58.42	57.41	55.24	1.7	3.78	1.48	2.04	2.26	1.82	1.7	3.78	1.48	2.04	2.26	1.82
2	76	156	56	23	20	18	32.1	82	91	0.9	104	121	138	1.08	1.28	1.58	1.27	1.27	1.35	0.64	0.62	0.67	1.17	0.99	0.85	0.59	0.49	0.43	41.65	42.06	45.75	17.55	14.43	9.97	58.82	58.05	55.72	3.7	6.47	2.01	3.85	2.09	2.17	3.7	6.47	2.01	3.85	2.09	2.17
2	79	148.2	50.9	23.2	18	17	32.8	82	95	0.9	120	142	162	1	1.58	1.78	1.04	1.37	1.38	0.52	0.65	0.66	1.04	0.86	0.78	0.52	0.41	0.37	40.27	43.19	44.69	18.9	8.7	6.43	59.45	56.81	55.95	2.03	0.96	2.11	2.18	3.76	2.14	2.03	0.96	2.11	2.18	3.76	2.14
2	81	156	64.4	26.5	22	23	35.7	96	101	1	96	98	112	0.5	0.58	0.75	0.63	0.72	0.8	0.31	0.36	0.4	1.26	1.23	1.07	0.63	0.62	0.54	37.7	38.93	40.6	24.36	24.65	19.83	62.42	63.29	59.92	2.92	2.02	2.37	1.96	1.5	1.92	2.92	2.02	2.37	1.96	1.5	1.92
2	81	156	64.8	26.6	21	26	39.4	96	101	1	96	99	112	0.61	0.72	0.92	0.77	0.86	0.99	0.39	0.43	0.5	1.26	1.19	1.08	0.63	0.6	0.54	38.16	40.86	41.2	23.87	20.13	19.24	61.65	60.93	60.01	3.98	3.99	3.3	4.28	4.15	2.36	3.98	3.99	3.3	4.28	4.15	2.36
1	79	161.3	64	24.6	23	22	33.7	87	96	0.9	101	112	112	0.78	0.94	1.28	0.91	1.02	1.38	0.46	0.51	0.69	1.17	1.08	1.08	0.59	0.54	0.54	40.41	42.31	43.85	17.8	16.45	11.6	57.78	58.89	55.45	1.58	1.62	0.77	2.57	4.12	1.01	1.58	1.62	0.77	2.57	4.12	1.01
2	80	147.5	49.4	22.7	17	16	33	84	89	0.9	118	126	134	0.92	1.11	1.31	0.96	1.03	1.24	0.46	0.52	0.6	1.04	0.93	0.95	0.5	0.47	0.46	43.29	40.36	42.62	12.95	17.84	10.76	59.59	57.12	56.96	8.08	2.84	1.81	6.89	3.64	5.65	8.08	2.84	1.81	6.89	3.64	5.65
2	80	147.9	49.5	22.6	18	15	30.7	84	89	0.9	133	118	131	0.78	0.78	1.28	0.7	0.74	1.18	0.35	0.37	0.59	0.9	0.96	0.93	0.45	0.47	0.46	44.3	42.56	44.43	12.51	13.37	11.89	56.37	57.67	56.11	4.12	4.1	1.62	4.63	1.46	1.74	4.12	4.1	1.62	4.63	1.46	1.74
2	75	153	66.8	28.5	21	28	42	101	104	1	89	116	102	0.72	1.08	1.33	1.02	1.16	1.62	0.5	0.57	0.79	1.42	1.08	1.22	0.7	0.53	0.59	37.46	40	38.54	23.06	16.43	20.33	61.93	58.6	61.57	4.77	3.67	4.24	4.19	3.58	4.01	4.77	3.67	4.24	4.2	3.58	4.01
2	82	155	69.2	28.8	23	27	39	90	106	0.8	106	122	134	0.78	0.97	1.22	0.89	0.95	1.04	0.44	0.48	0.52	1.14	0.97	0.85	0.56	0.49	0.43	38.53	41.65	43.55	21.84	18.12	15.43	61.8	59.13	58.4	2.5	1.12	3.56	2.77	1.87	2.73	2.5	1.12	3.56	2.77	1.87	2.73
2	82	155	69.2	28.8	20	24	38.8	92	92	1	103	114	137	0.69	0.89	1.22	0.82	0.94	1.08	0.41	0.47	0.54	1.18	1.06	0.88	0.59	0.53	0.44	38.89	40.55	42.45	22.39	20.42	16.14	61.56	61.26	58.68	4.02	2.37	4.18	4.42	2.08	4.35	4.02	2.37	4.18	4.42	2.08	4.35
2	78	154	56.8	24	19	21	36.1	90	93	1	109	111	116	0.81	0.97	1.19	0.87	1.07	1.12	0.44	0.51	0.56	1.08	1.1	0.94	0.54	0.52	0.47	38.11	38.85	41.67	24.02	16.17	15.6	61.66	60.1	56.84	3.72	2.75	1.6	6.68	2.06	2.77	3.72	2.75	1.6	6.68	2.06	2.77
2	82	147	53.5	24.8	19	18	33.1	93	93	1	102	113	124	0.92	1.03	1.28	1.12	1.11	1.27	0.54	0.56	0.63	1.22	1.08	1	0.59	0.54	0.5	37.91	39.66	41.16	19.37	20.06	16.87	60.92	59.41	58.43	2.39	2.2	0.8	4.44	1.74	1.34	2.39	2.2	0.8	4.44	1.74	1.34
2	82	147	55	25.5	20	17	31.6	93	93	1	111	125	138	1.08	1.36	1.58	1.19	1.29	1.39	0.59	0.65	0.69	1.1	0.95	0.88	0.55	0.48	0.44	39.27	42.81	44.81	19.91	14.62	9.82	59.63	57.19	54.91	3.2	1.92	2.51	3.26	1.84	2.28	3.2	1.92	2.51	3.26	1.84	2.28
1	83	160	58.1	22.7	21	19	32.5	80	93	0.9	101	117	121	0.89	1	1.17	1.02	1.04	1.16	0.51	0.52	0.58	1.14	1.04	0.99	0.57	0.52	0.5	41.32	40.72	43.1	16.98	16.23	13.47	58.3	57.63	56.23	2.8	3.11	3.3	3.26	2.45	2.89	2.8	3.11	3.3	3.27	2.45	2.89
1	82	180	76	23.5	32	19	24.7	92	103	0.9	97	107	110	0.83	1.03	1.25	1.06	1.2	1.37	0.53	0.6	0.69	1.28	1.16	1.1	0.64	0.59	0.55	40.49	41.4	43.51	18.01	17.77	13.21	58.84	58.6	56.49	2.83	1.62	1.18	1.66	2.75	0.64	2.83	1.62	1.18	1.66	2.75	0.64
1	78	158	60.8	24.4	23	18	30.1	86	92	0.9	107	127	136	0.83	1.14	1.31	0.93	1.11	1.16	0.46	0.56	0.58	1.12	0.98	0.89	0.56	0.49	0.45	41.18	43.42	44.94	17.19	14.36	11.91	58.82	57.78	56.85	3.31	0.78	0.71	3.33	1.29	1.23	3.31	0.78	0.71	3.33	1.29	1.23
1	81	154.5	51.7	21.7	23	9	18.1	76	86	0.9	94	98	111	0.75	0.86	1.03	0.98	1.04	1.16	0.45	0.52	0.55	1.31	1.21	1.13	0.6	0.6	0.54	39.93	41.24	42.67	11.53	16.83	10.22	59.85	58.48	57.04	0.88	2.21	1.33	2.87	2.43	3.19	0.88	2.21	1.33	2.87	2.43	3.19
1	78	159	68.7	27.2	24	25	35.7	98	98	1	97	107	112	0.81	0.94	1.11	1.01	1.06	1.24	0.5	0.54	0.62	1.25	1.13	1.12	0.62	0.57	0.56	41.49	42.59	43.55	15.66	16.73	13.8	58.4	58.68	57.17	5.86	3.81	2.01	3.51	4.29	1.19	5.86	3.81	2.01	3.51	4.29	1.19
1	78	171	74.3	25.4	27	25	33.4	100	90	1.1	102	110	117	0.64	0.81	0.97	0.76	0.85	0.98	0.38	0.43	0.49	1.18	1.06	1.01	0.59	0.53	0.51	38.51	39.32	39.97	23.56	23.26	19.21	62.67	61.87	59.32	4.91	3.18	3.48	1.37	3.95	4	4.91	3.18	3.48	1.37	3.95	4
1	76	166	74.4	27	29	21	28.7	95	101	0.9	113	116	124	0.92	1.11	1.28	0.99	1.15	1.28	0.5	0.59	0.64	1.08	1.04	1	0.54	0.53	0.5	40.98	43.02	42.89	18.31	18.3	16.23	59.42	59.55	58.92	1.09	6.13	1.17	0.95	1.61	0.89	1.09	6.13	1.17	0.95	1.61	0.89
1	82	168	70.2	24.9	30	17	24	93	94	1	82	98	107	0.56	0.81	1	0.82	0.99	1.19	0.41	0.49	0.53	1.48	1.23	1.19	0.74	0.61	0.53	37.96	38.34	40.51	26.93	22.21	10.41	65.42	62.27	62.03	5.77	1.33	1.93	5.36	2.72	1.7	5.77	1.33	1.93	5.36	2.72	1.7
1	86	148	60.2	27.5	21	22	36.1	98	102	1	100	104	101	0.67	0.86	1	0.81	1.01	1.2	0.4	0.51	0.61	1.22	1.18	1.2	0.61	0.59	0.61	36.29	38.11	41.2	29.07	23.79	21.26	65.63	62.14	61.96	4.49	3.48	0.85	4.92	3.96	5.01	4.49	3.48	0.85	4.92	3.96	5.01
1	77	154.4	61.6	25.8	22	21	33.5	93	94	1	94	107	113	0.72	0.92	1.08	0.96	1.03	1.18	0.47	0.51	0.55	1.33	1.12	1.09	0.65	0.56	0.51	39.77	40.31	41.81	17.06	20.03	9.34	59.28	60.08	58.19	4.38	0.67	1.54	7.72	1.14	1.33	4.38	0.67	1.54	7.72	1.14	1.33
1	77	165.3	76.6	28	31	22	28.2	95	102	0.9	81	96	106	0.69	0.86	1.11	1.04	1.05	1.22	0.52	0.52	0.61	1.49	1.22	1.1	0.75	0.6	0.55	39.71	40.74	43.25	21.15	18.24	14.78	60.38	59.67	57.48	3.61	2.41	2.28	2.81	0.92	0.89	3.61	2.41	2.28	2.81	0.92	0.89
1	80	176	72.4	23.4	31	16	21.9	86	101	0.9	81	92	109	0.72	0.94	1.22	1.07	1.26	1.28	0.54	0.63	0.64	1.49	1.33	1.05	0.75	0.67	0.53	39.48	40.48	44.39	23.54	17.24	12.41	62.63	57.87	56.09	6.7	1.39	4.24	4.88	1.86	4.47	6.7	1.39	4.24	4.88	1.86	4.47
1	82	164	60.2	22.4	24	16	26.7	88	93	0.9	110	136	140	0.94	1.25	1.44	1.06	1.1	1.2	0.5	0.55	0.6	1.12	0.88	0.83	0.53	0.44	0.41	43.18	51.89	51.05	12.23	7.36	5.11	60.38	59.25	57.06	2.84	2.03	2.6	6.74	3.85	4.66	2.84	2.03	2.6	6.74	3.85	4.66
1	83	164.8	68.6	25.3	24	25	35.8	99	99	1	98	107	118	0.92	1.17	1.33	1.06	1.34	1.32	0.53	0.66	0.65	1.16	1.15	0.99	0.58	0.57	0.49	42.39	42.93	44.3	14.8	13.44	11.39	57.18	57.59	57.22	3.66	4.44	3.07	1.41	2.46	3.2	3.66	4.44	3.07	1.41	2.46	3.2
1	77	163	50.7	19.1	23	9	16.7	77	87	0.9	105	118	116	1	1.25	1.53	1.2	1.32	1.67	0.59	0.65	0.8	1.2	1.05	1.09	0.59	0.52	0.52	42.94	43.64	42.38	13.85	11.58	9.15	58.45	56.17	55.79	2.91	1.42	1.88	4.75	1.56	3.6	2.91	1.42	1.88	4.75	1.56	3.6
1	82	163	70.7	26.6	26	23	32.8	96	98	1	113	124	129	0.72	1.17	1.33	0.75	1.09	1.18	0.38	0.54	0.58	1.05	0.93	0.88	0.53	0.46	0.43	39.33	46.43	46.83	21.53	9.82	6.56	60.19	57.68	55.43	3.76	3.85	3.69	3.55	1.4	1.57	3.76	3.85	3.69	3.55	1.4	1.57
1	82	155	60.9	25.3	22	21	34.2	92	95	1	98	124	114	0.61	0.81	0.97	0.77	0.74	1	0.39	0.37	0.5	1.26	0.92	1.03	0.63	0.46	0.51	37.99	40.07	40.72	25.18	20.52	18.42	62.23	59.93	59.7	7.77	3.25	3.45	7.89	4.41	2.7	7.77	3.25	3.45	7.89	4.41	2.7
1	85	169	71.7	25.1	29	18	25	100	100	1	94	102	106	0.58	0.75	0.83	0.76	0.89	0.95	0.38	0.44	0.47	1.3	1.19	1.14	0.65	0.59	0.56	36.79	37.96	38.83	27.53	23.13	21.45	64.53	61.3	61.61	4.99	2.12	1.96	3.97	2.1	3.95	4.99	2.12	1.96	3.97	2.1	3.95
1	78	160	61.2	23.9	24	17	27.5	88	96	0.9	111	113	139	0.92	1.22	1.58	1.01	1.18	1.39	0.51	0.58	0.69	1.1	0.97	0.88	0.55	0.48	0.44	41.61	42.65	44.44	18.21	13.66	9.97	59.3	57.56	54.7	3.46	4.17	0.94	2.36	1.42	1.71	3.46	4.17	0.94	2.36	1.42	1.71
1	81	177	83.8	26.7	31	28	33.1	109	102	1.1	103	120	121	0.94	1.17	1.47	1.15	1.32	1.55	0.51	0.56	0.71	1.22	1.13	1.06	0.54	0.48	0.48	42.11	39.47	42.18	7.82	4.6	5.69	60.36	59.29	56.87	8.19	1.77	2.46	1.79	3.33	2.66	8.19	1.77	2.46	1.79	3.33	2.66
1	78	178	69.1	21.8	20	15	25	99	93	1.1	82	88	91	0.58	0.75	0.97	0.87	0.99	1.26	0.43	0.49	0.63	1.49	1.32	1.3	0.75	0.65	0.65	40.1	39.52	42.46	20.84	17.37	14.92	60.72	57.76	57.38	7.25	6.02	2.28	8.21	7.04	3.26	7.25	6.02	2.28	8.21	7.04	3.26
1	75	174	75.4	24.9	35	14	18	92	100	0.9	80	102	123	0.89	1.17	1.5	1.34	1.4	1.48	0.67	0.7	0.74	1.5	1.2	0.98	0.75	0.6	0.5	44.09	43.91	46.3	14.56	12.7	9.58	58.32	56.92	55.01	2.93	1.06	2.76	2.14	1.43	2.13	2.93	1.06	2.76	2.14	1.43	2.13
2	76	149.8	78.9	35.2	24	35	44	110	106	1	82	102	123	0.72	0.97	1.19	1.06	1.14	1.18	0.53	0.58	0.59	1.47	1.18	0.99	0.74	0.59	0.5	40.35	42.6	43.98	20.54	16.24	12.64	60.89	58.16	56.32	3.63	2.09	3.43	3.03	2.83	2.98	3.63	2.09	3.43	3.03	2.83	2.98
2	77	158.5	60.2	24	21	21	34.4	85	92	0.9	86	104	125	0.81	0.97	1.25	1.13	1.12	1.21	0.57	0.56	0.61	1.4	1.15	0.97	0.7	0.58	0.49	40.92	42.85	44.28	18.68	14.39	11.02	59.34	57.23	55.2	2.63	1.96	1.42	1.37	1.62	1.44	2.63	1.96	1.42	1.37	1.62	1.44
2	75	148	45.8	20.9	17	13	28.4	76	85	0.9	94	111	147	0.78	1.06	1.36	0.99	1.04	1.11	0.5	0.53	0.56	1.27	0.98	0.81	0.64	0.5	0.41	40.3	43.8	45.08	17.95	14.53	10.85	58.13	57.11	55.15	1.39	1.22	2.88	1.43	3.68	2.17	1.39	1.22	2.88	1.43	3.68	2.17
2	75	151.6	50.6	22	21	12	23.9	83	95	0.9	76	98	111	0.75	1.11	1.25	1.19	1.38	1.36	0.59	0.69	0.68	1.59	1.24	1.09	0.79	0.62	0.54	39.37	41.92	42.84	21.51	16.26	14.43	61.14	57.98	57.96	2.17	0.97	1.55	2.39	1.56	1.78	2.17	0.97	1.55	2.39	1.56	1.78
1	75	155.5	64	26.5	25	19	28.9	83	95	0.9	77	99	115	0.75	1.06	1.33	1.18	1.29	1.41	0.59	0.65	0.7	1.57	1.22	1.06	0.79	0.61	0.53	39.52	41.62	42.67	20.97	17.3	14.78	60.74	58.74	57.68	1.61	2.15	1.62	2.13	2	1.25	1.61	2.15	1.62	2.13	2	1.25
1	75	167.5	73	26	30	19	26.1	88	100	0.9	87	106	125	0.94	1.17	1.44	1.3	1.34	1.38	0.65	0.69	0.72	1.37	1.15	0.96	0.69	0.59	0.5	41.99	43.8	45.43	17.56	15.89	13.45	59.47	57.27	55.09	2.79	2.01	2.44	2.75	2.31	1.88	2.79	2.01	2.44	2.75	2.31	1.88
1	77	153.8	55.4	23.4	21	16	28.1	88	93	0.9	90	111	121	0.94	1.31	1.44	1.27	1.42	1.41	0.63	0.71	0.71	1.35	1.09	0.98	0.67	0.55	0.49	41.63	43.05	45.01	17.64	14.47	12.02	59.52	57.41	56.65	1.84	1.8	2.49	2.83	1.45	2.57	1.84	1.8	2.49	2.83	1.45	2.57
1	77	160	63.4	24.8	25	18	27.9	88	93	0.9	86	107	125	0.86	1.17	1.47	1.21	1.3	1.41	0.6	0.65	0.71	1.4	1.12	0.96	0.7	0.56	0.48	40.98	42.33	44.44	18.46	15.34	11.9	59.66	57.57	55.82	1.63	0.86	4.53	2.21	1.64	4.49	1.63	0.86	4.53	2.21	1.63	4.49
1	76	166.8	78.4	28.2	30	25	32.1	101	101	1	75	92	98	0.75	0.89	1.11	1.19	1.18	1.33	0.59	0.59	0.66	1.59	1.32	1.19	0.79	0.66	0.6	40.24	41.27	42.51	20.28	17.54	15.39	61.02	58.65	57.91	3.16	1.4	3.05	3.59	1.66	2.93	3.16	1.4	3.05	3.59	1.66	2.93
1	82	173	61.5	20.5	28	10	15.4	86	95	0.9	69	87	99	0.72	0.92	1.11	1.25	1.25	1.34	0.62	0.62	0.67	1.73	1.36	1.21	0.86	0.68	0.61	38.61	39.49	41.29	21.8	20.49	17.75	60.59	60	58.99	4.17	2.8	2.81	3.76	2.94	2.45	4.17	2.8	2.81	3.76	2.94	2.45
2	75	155	65.2	27.1	24	21	32.2	86	97	0.9	78	96	109	0.72	0.92	1.14	1.14	1.15	1.25	0.57	0.58	0.63	1.58	1.26	1.1	0.79	0.63	0.55	39.41	39.71	42.19	22.5	20.89	17.14	61.97	60.6	59.03	3.39	1.57	1.67	2.85	1.48	1.45	3.39	1.57	1.67	2.85	1.48	1.45
2	77	145.8	59.2	27.8	19	23	39.5	83	97	0.9	75	103	109	0.72	0.89	1.06	1.15	1.02	1.15	0.58	0.51	0.57	1.59	1.15	1.09	0.8	0.58	0.54	39.14	39.16	40.26	23.53	22.62	20.59	62.45	61.78	60.85	4.35	2.23	1.59	4.84	2.29	1.72	4.35	2.23	1.59	4.84	2.29	1.72
2	77	150.5	51.5	22.7	19	15	29.9	82	91	0.9	86	101	98	0.56	0.69	0.83	0.78	0.82	1.02	0.39	0.41	0.51	1.4	1.18	1.22	0.7	0.59	0.61	36.29	37.7	39.42	26.41	23.29	21.56	62.87	61.12	61	3.63	3.09	2.82	3.51	3.05	2.67	3.63	3.09	2.82	3.51	3.05	2.67
1	81	165.3	57	20.9	27	9	15.1	80	90	0.9	81	102	120	0.69	0.89	1.08	1.02	1.04	1.08	0.51	0.52	0.54	1.47	1.17	1	0.74	0.59	0.5	38.14	41.54	42.6	24.05	16.85	14.17	62.25	58.39	56.77	3.45	1.91	2.02	4.08	1.52	2.11	3.45	1.91	2.02	4.08	1.52	2.11
2	78	149.2	37.1	16.7	15	8	20.2	66	81	0.8	80	98	118	0.81	0.94	1.25	1.21	1.15	1.26	0.61	0.58	0.63	1.5	1.22	1.01	0.75	0.61	0.5	41.11	41.53	44.73	17.06	17.02	9.45	57.96	57.98	54.73	1.96	2.97	3.18	1.71	2.95	3.42	1.96	2.97	3.18	1.71	2.95	3.42
2	75	149.5	55.9	25	19	20	36.4	84	92	0.9	105	122	126	0.72	0.89	1.06	0.82	0.88	1	0.41	0.44	0.5	1.14	0.98	0.94	0.57	0.49	0.47	38.03	39.25	39.88	24.57	22.16	20.82	62.43	61.49	60.72	3.06	3.04	1.53	3.51	3.14	1.82	3.06	3.04	1.53	3.51	3.14	1.82
2	75	148.5	55.2	25	19	19	34.8	84	97	0.9	92	112	128	0.78	0.97	1.17	1.01	1.04	1.09	0.51	0.52	0.54	1.3	1.07	0.93	0.65	0.53	0.47	38.71	40.48	41.97	22.05	19.66	16.54	60.62	60.21	58.43	4.27	1.96	1.87	4.32	2.05	2.09	4.27	1.96	1.87	4.32	2.05	2.09
2	75	160.2	65.5	25.5	18	18	27.7	88	97	0.9	91	115	126	0.94	1.17	1.39	1.24	1.21	1.31	0.62	0.61	0.66	1.31	1.04	0.95	0.65	0.52	0.47	39.58	41.56	43.04	19.99	16.98	14.25	59.66	58.56	57.34	2.22	2.32	2.13	2.14	2.17	2.16	2.22	2.32	2.13	2.14	2.17	2.16
2	77	153.4	61.9	26.3	22	22	35	99	100	1	96	128	137	0.81	1.44	1.69	1	1.36	1.49	0.5	0.68	0.74	1.25	0.94	0.88	0.62	0.47	0.44	38.15	43.58	44.3	20.08	12.32	10.26	58.37	56.42	54.4	3.98	1.58	1.17	3.02	2.16	1.66	3.98	1.58	1.17	3.02	2.16	1.66
2	75	150.9	56.6	24.9	19	21	37.1	89	89	1	108	130	143	1.06	1.31	1.75	1.2	1.21	1.46	0.6	0.6	0.74	1.14	0.92	0.84	0.57	0.46	0.42	40.95	43.2	47.01	16.26	13.6	7.18	56.68	56.8	53.68	2.94	2.39	1.79	2.98	2.45	1.91	2.94	2.39	1.79	2.98	2.45	1.91
2	75	149	62.1	28	20	26	41.3	92	104	0.9	100	107	131	1.03	1.17	1.42	1.22	1.27	1.3	0.61	0.64	0.66	1.19	1.09	0.92	0.59	0.55	0.46	41.8	43.03	44.87	17.62	15.06	11.46	59.23	57.68	55.85	3.33	2.32	2.58	3.12	2.31	2.6	3.33	2.32	2.58	3.12	2.31	2.6
2	75	150.5	47.7	21.1	18	14	30.2	86	91	0.9	98	117	146	0.89	1.08	1.53	1.1	1.12	1.26	0.55	0.56	0.64	1.24	1.03	0.83	0.62	0.51	0.42	41.19	43.37	46.91	15.51	13.07	8.06	56.84	56.92	54.3	2.77	2.17	1.98	2.54	2.29	2.82	2.77	2.17	1.98	2.54	2.29	2.82
2	85	153	48.6	20.8	21	11	21.7	81	91	0.9	88	112	119	0.86	1.03	1.31	1.2	1.11	1.29	0.6	0.55	0.64	1.39	1.08	0.99	0.7	0.54	0.49	41.64	42.51	43.83	16.71	13.97	11.66	57.93	56.9	56.05	2.23	2.65	2.62	2.74	1.65	2.49	2.23	2.65	2.62	2.74	1.65	2.49
2	82	146.5	55.1	25.7	18	21	38.1	95	97	1	67	89	102	0.61	0.78	1	1.08	1.08	1.18	0.54	0.54	0.59	1.76	1.39	1.18	0.88	0.69	0.59	40.25	39.81	41.14	22.7	20.57	16.71	63.47	60.37	57.93	3.16	4.15	1.63	2.36	3.63	1.69	3.16	4.15	1.63	2.36	3.63	1.69
2	78	155.4	66.9	27.7	24	23	34.5	86	99	0.9	86	122	149	0.61	1.06	1.36	0.86	1.05	1.12	0.43	0.52	0.56	1.4	0.99	0.82	0.7	0.5	0.41	36.39	41.87	42.79	26.97	15.52	13.53	63.13	57.3	56.54	2.54	1.06	1.47	3.12	1.17	1.55	2.54	1.06	1.47	3.12	1.17	1.55
2	79	153.5	63.8	27.1	21	24	37.9	87	99	0.9	97	124	135	1.03	1.33	1.58	1.3	1.34	1.38	0.65	0.67	0.69	1.26	1	0.87	0.63	0.5	0.44	41.76	43.24	46.07	17.27	13.75	9.59	58.77	57.43	55.65	1.73	2.14	1.61	1.79	2.1	1.51	1.73	2.14	1.61	1.79	2.1	1.51
2	76	152.2	56.1	24.2	20	20	35	89	96	0.9	99	117	131	0.89	1	1.25	1.07	1.03	1.16	0.53	0.51	0.58	1.2	1.03	0.93	0.6	0.51	0.46	41.43	42.26	43.87	16.39	15.65	11.83	57.66	58.31	56.13	2.87	4.51	2.5	2.28	5.25	2.98	2.87	4.51	2.5	2.28	5.25	2.98
2	75	152.2	60.3	26	20	23	38.2	89	95	0.9	90	110	133	0.78	0.97	1.31	1.04	1.05	1.2	0.52	0.52	0.6	1.33	1.08	0.92	0.66	0.54	0.46	38.32	39.97	42.3	23.29	21.69	16.05	62.05	61.66	58.46	2.11	1.63	1.93	2.25	1.91	2.09	2.11	1.63	1.93	2.25	1.91	2.09
2	78	147.9	57.3	26.2	20	21	36.3	84	93	0.9	121	133	141	1.11	1.33	1.47	1.13	1.21	1.28	0.56	0.61	0.64	1.01	0.91	0.87	0.51	0.46	0.43	42.03	44.18	44.9	15.95	12.64	10.2	57.97	56.59	55.36	2.03	2.46	1	1.85	2.07	1.14	2.03	2.46	1	1.85	2.07	1.14
2	77	154	67.8	28.6	24	24	36	94	100	0.9	94	119	112	0.86	1.08	1.14	1.11	1.1	1.24	0.56	0.55	0.62	1.29	1.01	1.09	0.65	0.51	0.55	38.01	40.59	41.31	22.57	16.94	16.46	60.44	57.62	57.46	2.8	1.75	2.13	2.2	1.53	2.29	2.8	1.75	2.13	2.2	1.53	2.29
2	75	143.5	63.8	31	18	29	46.1	90	102	0.9	94	118	134	0.78	1.11	1.39	1	1.16	1.22	0.5	0.58	0.61	1.28	1.04	0.88	0.64	0.52	0.44	38.29	40.54	43	22.13	19.21	13.49	60.48	59.46	56.37	3.22	1	0.99	3.06	1.07	1.39	3.22	1	0.99	3.06	1.07	1.39
2	75	156.7	47	19.1	20	10	21.3	67	82	0.8	83	129	131	0.69	1.36	1.58	1.01	1.28	1.41	0.5	0.64	0.71	1.45	0.94	0.89	0.72	0.47	0.45	39.19	44.86	45.43	21.57	9.68	8.35	61.33	54.55	53.61	6.15	1.17	0.6	3.76	1.27	0.93	6.15	1.17	0.6	3.76	1.27	0.93
2	76	146.5	61.3	28.6	20	24	38.7	90	99	0.9	73	108	114	0.5	1	1.08	0.81	1.08	1.15	0.4	0.54	0.58	1.62	1.08	1.06	0.81	0.54	0.53	34.13	40.92	41.17	27.31	17.65	16.45	61.93	58.4	57.71	3.38	1.92	0.75	2.92	1.77	0.6	3.38	1.92	0.75	2.92	1.77	0.6
2	75	159	63.2	25	24	19	30.6	93	94	1	107	123	146	1.17	1.44	1.75	1.29	1.43	1.43	0.64	0.72	0.72	1.1	0.99	0.82	0.55	0.5	0.41	43.91	44.82	47.12	13.7	11.11	6.81	57.7	55.93	53.93	2.49	1.24	0.78	2.29	0.87	0.43	2.49	1.24	0.78	2.29	0.87	0.43
2	76	142	51.9	25.7	17	19	36.5	95	88	1.1	90	114	122	0.81	1.08	1.31	1.08	1.16	1.28	0.54	0.58	0.65	1.34	1.07	0.98	0.67	0.54	0.5	40.3	41.5	43.67	20.56	16.26	13.57	60.52	57.66	56.22	3.12	1.56	2.19	2.54	1.41	1.7	3.12	1.56	2.19	2.54	1.41	1.7
2	75	156.6	64.2	26.2	21	26	39.9	83	90	0.9	89	113	119	0.81	1.06	1.28	1.07	1.13	1.27	0.54	0.57	0.63	1.33	1.07	0.99	0.67	0.54	0.49	41.51	41.53	41.99	18.47	16.85	15.12	59.58	58.38	57.45	3.43	2.33	0.92	3.73	1.78	0.88	3.43	2.33	0.92	3.73	1.78	0.88
2	75	153.2	55.1	23.5	20	17	31.2	83	90	0.9	97	117	122	0.89	1.22	1.39	1.13	1.27	1.39	0.56	0.63	0.69	1.27	1.04	1	0.63	0.52	0.5	38.62	42.26	42.93	21.75	15.26	13.89	60.52	57.84	56.82	1.36	2.19	0.93	1.59	1.8	0.78	1.36	2.19	0.93	1.59	1.8	0.78
2	79	146	60.1	28.2	19	24	40.5	95	91	1	102	120	145	0.94	1.14	1.47	1.13	1.13	1.21	0.57	0.56	0.61	1.2	0.99	0.82	0.6	0.49	0.41	40.45	40.1	42.92	19.85	17.88	13.63	60.53	58.18	56.68	1.85	2.47	1.9	1.34	2.06	1.79	1.85	2.47	1.9	1.34	2.06	1.79
2	77	148	49.4	22.6	18	15	30.7	90	89	1	106	122	132	1.06	1.28	1.53	1.2	1.23	1.4	0.6	0.61	0.7	1.14	0.96	0.91	0.57	0.48	0.46	41.84	42.29	44.46	16.32	13.21	9.58	57.63	56.08	54.17	2	3.13	1.97	2.59	3.24	1.88	2	3.13	1.97	2.59	3.24	1.88
2	79	159.4	61.5	24.2	22	21	33.4	91	92	1	106	123	140	0.83	1.14	1.53	0.96	1.1	1.29	0.48	0.55	0.65	1.15	0.97	0.85	0.57	0.48	0.42	39.29	41.94	45.13	21.02	16.43	9.88	60.64	58.47	55.01	2.03	1.52	1.14	1.73	1.73	1.14	2.03	1.52	1.14	1.73	1.73	1.14
2	76	152.7	48.7	20.9	19	12	25.5	67	87	0.8	107	131	146	0.89	1.36	1.61	1	1.24	1.33	0.5	0.62	0.66	1.13	0.91	0.82	0.56	0.45	0.41	39.48	43.47	46.35	20	12.09	7.45	59.63	55.8	53.5	3.43	1.37	1.18	3.42	1.01	0.86	3.43	1.37	1.18	3.42	1.01	0.86
2	77	145.5	64.4	30.4	19	28	43.2	94	104	0.9	93	108	123	0.78	0.97	1.14	0.99	1.07	1.13	0.5	0.53	0.56	1.27	1.1	0.99	0.64	0.55	0.5	40.29	41.11	42.49	19.36	17.54	14.38	59.71	58.56	57.14	3.37	1.19	2.47	3.24	1.29	2.4	3.37	1.19	2.47	3.24	1.29	2.4
2	76	156	69.5	28.6	25	24	34.4	89	102	0.9	96	139	151	0.92	1.72	2.11	1.16	1.47	1.65	0.58	0.73	0.83	1.26	0.85	0.78	0.63	0.43	0.39	40.35	44.72	47.66	18.12	8.04	2.98	58.31	52.93	50.85	2.56	1.74	2.92	2	1.82	3.5	2.56	1.74	2.92	2	1.82	3.5
2	75	151.6	48.8	21.2	21	10	21	66	88	0.8	116	138	106	1.19	1.58	1.03	1.25	1.39	1.19	0.62	0.69	0.59	1.05	0.88	1.16	0.52	0.44	0.58	44.1	45.88	42.67	11.58	7.53	13.97	55.9	53.69	56.98	2.26	1.27	3.86	1.57	1.24	3.12	2.26	1.27	3.86	1.57	1.24	3.12
1	81	169.5	64.9	22.6	28	13	20.6	91	94	1	94	117	137	1.08	1.28	1.81	1.37	1.33	1.59	0.68	0.67	0.8	1.27	1.04	0.88	0.63	0.52	0.44	41.7	43.82	46.12	16.01	13.69	9.39	58.2	57.38	55.34	2.85	1.39	0.79	2.04	1.25	0.82	2.85	1.39	0.79	2.04	1.25	0.82
2	76	147	46.5	21.5	17	15	32.3	77	86	0.9	96	121	136	0.86	1.08	1.42	1.05	1.06	1.24	0.53	0.53	0.62	1.22	0.98	0.88	0.61	0.49	0.44	41.43	42.31	45.25	16.11	14.17	9.76	57.83	57.04	54.75	2.96	4.04	0.76	2.43	3.08	1.25	2.96	4.04	0.76	2.43	3.08	1.25
2	76	141.8	53.5	26.6	18	20	36.6	93	96	1	92	110	120	0.81	1	1.22	1.03	1.1	1.19	0.52	0.55	0.6	1.28	1.1	0.97	0.64	0.55	0.49	40.63	41.89	43.63	19.18	17.38	14.58	59.66	58.94	58.01	2	2.39	0.94	1.52	3.09	1.23	2	2.39	0.94	1.52	3.09	1.23
2	79	144.2	56.6	27.2	18	24	41.5	94	94	1	84	100	121	0.75	0.94	1.14	1.07	1.13	1.15	0.53	0.56	0.58	1.42	1.2	1.01	0.71	0.6	0.51	40.13	41.59	42.31	19.87	16.9	15.88	59.74	58.58	57.99	5.4	2.31	1.72	4.75	1.6	2.03	5.4	2.31	1.72	4.75	1.6	2.03
1	77	174	66.1	21.8	31	11	17.3	84	94	0.9	92	115	127	0.81	1.08	1.53	1.06	1.12	1.43	0.53	0.56	0.71	1.32	1.03	0.93	0.66	0.52	0.47	39.06	40.62	43.95	23.74	21.47	14.4	62.8	62.09	58.5	2.29	1.63	1.59	1.92	2.04	1.56	2.29	1.63	1.59	1.92	2.04	1.56
1	75	171.3	71.9	24.5	32	15	21.5	93	97	1	98	125	146	1.03	1.33	1.81	1.25	1.27	1.47	0.63	0.63	0.73	1.22	0.95	0.81	0.61	0.48	0.41	42.1	44.04	45.95	15.8	12.03	7.57	57.44	55.96	53.52	2.63	0.92	1.22	3.29	1.19	1.67	2.63	0.92	1.22	3.29	1.19	1.67
2	79	155.2	78.4	32.5	24	34	43.6	104	107	1	81	104	121	0.72	0.94	1.31	1.05	1.12	1.29	0.53	0.56	0.65	1.45	1.19	0.98	0.73	0.59	0.5	40.2	41.56	45.94	18.66	15.95	9.93	58.3	57.67	54.74	4.75	2.77	1.73	5.34	3	1.43	4.75	2.77	1.73	5.34	3	1.43
1	76	167.9	64.2	22.8	27	16	24.5	87	93	0.9	84	106	120	0.83	1.08	1.53	1.22	1.24	1.56	0.61	0.62	0.78	1.46	1.15	1.02	0.73	0.58	0.51	40.63	41.53	45.02	18.67	16.94	10.24	59.51	58.28	55.54	2.09	1.28	1.33	2.24	1.48	1.81	2.09	1.28	1.33	2.24	1.48	1.81
1	78	172	73.7	24.9	32	17	22.8	92	99	0.9	96	110	127	0.92	1.28	1.69	1.16	1.4	1.6	0.58	0.7	0.8	1.26	1.1	0.94	0.63	0.55	0.47	40.36	43.61	45.66	19.64	13.93	9.2	59.78	57.42	54.87	2.14	1.12	1.13	2.08	1.11	1.29	2.14	1.12	1.13	2.08	1.11	1.29
1	82	161	58.4	22.5	26	12	20	81	92	0.9	113	126	143	1.25	1.56	2.11	1.34	1.47	1.74	0.67	0.73	0.87	1.08	0.94	0.82	0.53	0.47	0.41	42.77	45.15	47.77	11.47	7.88	4.25	54.86	53.18	52.02	3.59	1.94	0.91	2.59	1.65	0.57	3.59	1.94	0.91	2.59	1.65	0.57
2	76	147.3	59.6	27.5	21	21	35.1	91	97	0.9	112	131	150	0.89	1.25	1.53	0.98	1.15	1.23	0.49	0.58	0.61	1.1	0.92	0.8	0.55	0.46	0.4	41.42	44.08	46.12	17.31	13.14	8.45	58.79	57	54.57	2.06	1.78	1.14	2.71	2.22	1.41	2.06	1.78	1.14	2.71	2.22	1.41
1	77	162.9	63.8	24	27	15	24.2	86	89	1	105	123	142	1.08	1.31	1.83	1.19	1.26	1.46	0.61	0.65	0.76	1.1	0.97	0.8	0.57	0.5	0.42	43.22	45.22	48.48	15.28	13.23	8.05	55.47	54.78	52.59	1.47	0.86	1.94	1.14	1.2	2.41	1.47	0.86	1.94	1.14	1.2	2.41
2	75	155	55.7	23.2	20	19	33.3	87	93	0.9	105	135	150	0.92	1.36	1.69	1.04	1.21	1.37	0.52	0.61	0.68	1.13	0.89	0.81	0.56	0.45	0.4	41.02	44.33	45.44	16.2	10.33	7.42	57.44	54.66	53.32	2.72	2.63	1.9	2.64	2.72	2.48	2.72	2.63	1.9	2.64	2.72	2.48
1	81	164.5	66.3	24.5	27	17	25	90	91	1	90	108	125	0.92	1.17	1.42	1.26	1.32	1.38	0.63	0.66	0.69	1.38	1.13	0.97	0.69	0.57	0.49	41.65	41.63	44.16	16.06	16.16	12.58	58.03	57.79	56.35	4.04	2.57	2.29	4.05	2.39	2.93	4.04	2.57	2.29	4.05	2.39	2.93
2	80	145.6	40.5	19.1	17	8	20.4	79	85	0.9	103	122	137	0.92	1.17	1.36	1.08	1.14	1.19	0.54	0.57	0.6	1.17	0.97	0.88	0.59	0.49	0.44	43.03	43.84	46.18	16.33	12.94	9.01	59.52	56.98	54.85	2.22	1.05	2.28	2.27	1.44	2.59	2.22	1.05	2.28	2.27	1.44	2.59
2	78	152.6	53.9	23.1	21	15	27.1	82	92	0.9	100	121	132	1.06	1.28	1.58	1.24	1.3	1.46	0.62	0.65	0.73	1.17	1.01	0.92	0.59	0.51	0.46	41.71	43.48	44.96	15.64	12.27	8.37	57.54	55.75	53.33	1.38	0.82	0.69	1.56	0.82	1.58	1.38	0.82	0.69	1.56	0.82	1.58
2	77	155.5	80.3	33.2	21	41	50.6	105	112	0.9	97	114	118	0.78	1	1.11	0.97	1.06	1.13	0.48	0.53	0.57	1.24	1.06	1.02	0.62	0.53	0.51	39.52	41.34	42.52	21.21	18	15.94	60.54	59.26	58.07	3.73	1.1	1.77	3.68	0.93	2.19	3.72	1.1	1.77	3.68	0.93	2.19
2	78	154.4	58.8	24.7	22	18	30.1	90	92	1	90	106	119	0.75	0.94	1.28	1	1.06	1.27	0.49	0.53	0.63	1.33	1.13	0.99	0.66	0.56	0.49	38.94	41.76	44.22	18.22	15.99	10.1	57.91	57.59	54.66	6.71	1.22	2.38	5.95	1.52	2.08	6.71	1.22	2.38	5.95	1.52	2.08
1	75	155.9	56.7	23.3	24	13	23.1	81	90	0.9	103	109	125	0.86	0.92	1.42	1	1.01	1.35	0.51	0.51	0.7	1.16	1.1	0.95	0.59	0.56	0.49	40.1	40.74	44.36	20.95	19.95	14.96	59.47	59.41	55.77	1.85	2.43	2.56	1.8	1.98	1.68	1.85	2.43	2.56	1.8	1.98	1.68
2	77	147	48.2	22.3	19	12	25.6	73	86	0.8	86	112	128	0.83	1.11	1.39	1.19	1.21	1.32	0.6	0.61	0.66	1.42	1.09	0.95	0.71	0.55	0.48	40.38	42.38	43.73	19.45	15.85	11.96	59.48	58.23	55.45	2.33	1.22	1.39	2.06	2.16	1.57	2.33	1.22	1.39	2.06	2.16	1.57
2	76	145.5	53.1	25.1	19	17	32.4	88	93	0.9	100	121	139	0.86	1.22	1.56	1.04	1.2	1.34	0.52	0.6	0.67	1.21	0.98	0.86	0.6	0.49	0.43	40.15	42.63	45.15	18.35	14.17	10.13	58.87	56.69	55.14	3.3	1.6	1.41	2.33	2.17	1.42	3.3	1.6	1.41	2.33	2.17	1.42
2	77	150.6	52.4	23.1	19	16	31.2	83	90	0.9	105	127	135	1.03	1.44	1.64	1.19	1.39	1.45	0.6	0.7	0.73	1.16	0.97	0.88	0.58	0.48	0.44	40.65	43.13	44.43	17.4	12.69	10.02	57.62	55.7	54.28	2.13	0.73	1.46	3.3	1.03	1.46	2.13	0.73	1.46	3.3	1.03	1.46
1	77	158.9	60.1	23.8	27	12	20.5	79	88	0.9	110	127	136	1.11	1.42	1.64	1.23	1.31	1.47	0.62	0.66	0.73	1.11	0.93	0.89	0.56	0.46	0.45	42.3	44.4	45.37	15.7	12.15	9.42	58.1	56.28	55.27	1.16	1.7	2.06	1.2	1	2.08	1.16	1.7	2.06	1.2	1	2.08
1	82	165	64.9	23.8	27	16	24.6	85	96	0.9	92	119	131	0.81	1.42	1.89	1.07	1.45	1.75	0.53	0.73	0.88	1.33	1.02	0.93	0.66	0.51	0.47	39.95	44.19	46.4	20.23	13.34	9.17	60.11	57.28	55.22	2.94	1.42	1.48	3.05	1.69	1.24	2.94	1.42	1.48	3.05	1.69	1.24
2	78	156.6	57.6	23.5	19	21	36.8	88	94	0.9	104	121	128	1.03	1.28	1.53	1.19	1.29	1.44	0.6	0.65	0.72	1.16	1.01	0.94	0.58	0.51	0.47	41.55	44.57	46.42	17.07	11.09	8.09	58.36	55.65	53.98	1.81	1.21	2.04	1.16	1.21	1.96	1.81	1.21	2.04	1.16	1.21	1.96
2	77	151.6	59.2	25.8	22	19	31.4	83	97	0.9	89	121	141	0.86	1.08	1.39	1.16	1.09	1.21	0.58	0.54	0.6	1.35	1	0.87	0.68	0.5	0.44	38.31	42.2	43.45	19.53	14.88	11.49	57.91	57.08	54.94	4.85	2.03	1.92	4.51	2.08	1.99	4.85	2.03	1.92	4.51	2.08	1.99
1	77	166.5	65.7	23.7	29	14	20.5	90	93	1	90	115	128	0.89	1.14	1.64	1.18	1.18	1.51	0.59	0.59	0.75	1.33	1.04	0.92	0.66	0.52	0.46	44.92	44.02	46.82	14	13.51	8.37	58.92	57.53	55.5	1.63	1.38	1.58	1.86	1.44	1.36	1.63	1.38	1.58	1.86	1.44	1.36
2	76	159.2	68.7	27.1	25	23	33.3	96	97	1	104	117	134	1.06	1.22	1.64	1.2	1.26	1.44	0.6	0.63	0.72	1.14	1.03	0.88	0.57	0.52	0.44	42.79	43.32	45.44	13.26	12.5	8.14	56.14	55.6	53.42	2.84	0.85	1.69	2.82	1.88	1.87	2.83	0.85	1.69	2.82	1.88	1.87
1	78	169	71.9	25.2	29	19	26.5	88	94	0.9	98	111	128	1.11	1.33	1.67	1.34	1.43	1.58	0.69	0.73	0.82	1.21	1.08	0.95	0.62	0.55	0.49	41.16	42.1	45.25	21.61	17.4	14.48	60.6	58.03	55.96	3.16	3.61	1.93	3.21	1.86	2.22	3.16	3.61	1.93	3.21	1.86	2.22
1	78	165	70.8	26	31	16	22.7	101	100	1	90	116	141	0.94	1.36	1.94	1.26	1.39	1.6	0.64	0.71	0.82	1.33	1.02	0.82	0.68	0.52	0.42	43.3	45.17	48.07	14.32	11.14	5.07	56.37	53.86	50.51	2.98	2.91	0.84	4.27	2.7	1.31	2.98	2.91	0.84	4.27	2.7	1.31
1	78	174.1	65.1	21.5	28	14	21.7	89	92	1	100	113	138	1.06	1.33	1.78	1.28	1.43	1.54	0.64	0.71	0.77	1.21	1.07	0.86	0.61	0.53	0.43	41.72	42.69	46.61	17.02	14.85	7.11	58.83	57.66	53.39	1.29	1.28	1.21	1.1	1.12	1.02	1.29	1.28	1.21	1.1	1.12	1.02
1	84	165.7	58.9	21.5	27	9	15.8	81	91	0.9	99	118	133	1.08	1.53	1.92	1.32	1.58	1.78	0.67	0.82	0.91	1.22	1.04	0.93	0.62	0.54	0.48	42.39	44.9	44.98	17.14	14.6	11.65	57.7	55.79	54.12	2.27	0.99	2.24	1.8	0.98	1.78	2.27	0.99	2.24	1.8	0.98	1.78
1	80	164.6	62.2	23	28	13	20.7	86	91	0.9	81	103	119	0.78	1.08	1.36	1.16	1.3	1.37	0.58	0.64	0.69	1.49	1.2	1.01	0.75	0.59	0.51	40.9	43.77	45.91	19.41	13.29	11.79	59.91	57.81	56.45	1.92	2.93	1.38	2	2.81	1.2	1.92	2.93	1.38	2	2.81	1.2
1	82	164	54.8	20.4	24	7	13.2	84	94	0.9	87	113	129	0.94	1.31	1.56	1.28	1.41	1.47	0.65	0.71	0.74	1.35	1.08	0.94	0.68	0.54	0.48	42.74	43.7	45.91	16.82	12.72	10.61	58.65	56.3	55.61	2.39	1.42	3.14	2.91	1.11	3.57	2.39	1.42	3.14	2.91	1.11	3.57
1	82	163.2	54.8	20.6	22	14	25.8	68	87	0.8	93	121	146	0.94	1.42	1.83	1.24	1.4	1.5	0.64	0.72	0.78	1.31	0.99	0.82	0.67	0.51	0.43	44.13	46.01	48.52	17.07	12.8	9.25	58.69	56.02	53.4	1.63	1.96	2.48	1.34	1.47	1.64	1.63	1.96	2.48	1.34	1.47	1.64
1	81	160.1	63.9	24.9	27	15	22.9	88	92	1	88	110	125	0.89	1.14	1.39	1.23	1.26	1.34	0.61	0.63	0.67	1.38	1.1	0.97	0.69	0.56	0.48	40.68	43.1	43.08	17.55	15.31	12.55	58.52	57.8	55.5	4.03	1.13	2	3.87	1.64	2.46	4.03	1.13	2	3.87	1.64	2.46
2	75	164.6	71.4	26.4	27	23	31.6	98	104	0.9	106	121	135	0.92	1.17	1.31	1.05	1.15	1.18	0.52	0.58	0.59	1.14	0.98	0.9	0.57	0.49	0.45	40.04	42.28	43.92	20.06	15.24	12.5	59.88	57.32	56.19	2.63	1.04	1.93	3.63	1.58	1.86	2.63	1.04	1.93	3.63	1.58	1.86
2	75	153.2	58.8	25.1	20	21	36.3	81	99	0.8	92	117	145	0.94	1.17	1.75	1.24	1.23	1.42	0.62	0.61	0.72	1.31	1.05	0.81	0.66	0.52	0.41	41.73	40.87	45.87	16.88	16.25	9.84	58.44	57.79	54.13	2.04	3.6	1.57	1.99	2.88	1.09	2.04	3.6	1.57	1.99	2.88	1.09
2	75	160.1	69.5	27.1	24	24	34.8	84	107	0.8	83	124	150	0.78	1.22	1.67	1.02	1.19	1.34	0.52	0.59	0.67	1.31	0.98	0.8	0.66	0.49	0.4	37.64	41.23	44.17	24.25	15.38	9.64	60.37	57.13	54.12	2.49	2.95	0.87	3.68	2.31	1.7	2.49	2.95	0.87	3.68	2.31	1.7
2	78	149.6	58.2	26	20	21	35.8	87	96	0.9	106	120	138	0.72	0.86	1.19	0.81	0.86	1.02	0.4	0.43	0.51	1.12	1	0.86	0.56	0.5	0.43	40.01	41.71	44.37	19.08	16.93	11.68	59.04	58.79	56.05	4.61	2.33	1.25	3.84	2.45	1.34	4.61	2.33	1.25	3.84	2.45	1.34
2	75	149.7	43.1	19.2	18	9	20.7	83	92	0.9	84	120	124	0.72	1.22	1.31	1.04	1.21	1.27	0.52	0.61	0.63	1.44	0.99	0.97	0.72	0.5	0.49	39.35	42.81	42.92	22.45	15.17	13.81	61.69	57.87	56.85	3.77	2.54	2.05	3.9	2.28	1.59	3.77	2.54	2.05	3.9	2.28	1.59
2	75	154.5	50.2	21	17	18	35.9	82	88	0.9	88	112	118	0.75	1.08	1.19	1.04	1.15	1.21	0.52	0.57	0.61	1.39	1.06	1.02	0.69	0.53	0.51	39.15	41.34	41.9	22.24	16.46	15.54	61.87	57.99	57.33	6.22	1.94	2.42	6.85	1.81	2.32	6.22	1.94	2.42	6.85	1.81	2.32
2	77	155.6	55.5	22.9	20	18	33	80	96	0.8	79	102	123	0.69	1.03	1.22	1.05	1.22	1.22	0.53	0.61	0.61	1.52	1.19	1	0.76	0.59	0.5	42.37	42.75	42.49	22.34	15.85	15.03	64.71	58.68	58.02	4.63	2.04	1.33	4.58	1.82	1.56	4.63	2.04	1.33	4.58	1.82	1.56
1	75	167.3	64.8	23.2	28	15	23.5	85	94	0.9	99	120	127	0.94	1.47	1.89	1.13	1.42	1.67	0.59	0.76	0.91	1.2	0.96	0.88	0.63	0.51	0.48	41.9	47.1	49.1	20.45	11.89	10.41	57.68	52.15	50.68	1.93	3.26	0.55	3.46	4.28	4.62	1.93	3.26	0.55	3.46	4.28	4.62
2	78	150	52.8	23.5	17	19	36.5	92	84	1.1	104	125	137	1	1.28	1.56	1.15	1.24	1.38	0.58	0.62	0.7	1.15	0.97	0.89	0.58	0.49	0.45	40.8	42.66	45.08	17.97	15.02	11.94	58.94	57.22	56.04	2.39	1.72	1.26	2.09	1.45	0.87	2.39	1.72	1.26	2.09	1.45	0.87
2	77	137	35.8	19.1	14	8	23.1	68	79	0.9	100	121	131	1	1.42	1.61	1.23	1.4	1.51	0.61	0.7	0.75	1.23	0.99	0.94	0.61	0.5	0.46	42.43	45.83	46.11	11.98	8.08	5.04	54.86	53.54	52.21	3.69	2.2	4.42	3.14	2.41	2.7	3.69	2.2	4.42	3.14	2.41	2.7
2	80	151.6	51.5	22.4	19	16	30.6	81	90	0.9	104	120	121	0.86	1.06	1.19	0.99	1.08	1.18	0.5	0.54	0.59	1.15	1.02	0.99	0.58	0.51	0.49	42.05	43.35	43.97	15.39	13.2	10.44	57.59	56.29	54.51	1.43	1.29	1.44	1.66	1.37	1.22	1.43	1.29	1.44	1.66	1.37	1.22
2	82	149	51.5	23.2	18	17	33.4	97	92	1	75	85	108	0.72	0.78	1.11	1.16	1.05	1.23	0.58	0.53	0.62	1.61	1.35	1.11	0.81	0.68	0.56	42.4	42.68	42.74	16.25	15.37	15.02	58.03	56.57	57.36	5.17	4.1	1.99	5.26	1.87	1.75	5.17	4.1	1.99	5.26	1.87	1.75
2	81	150	46	20.4	19	10	22.1	75	84	0.9	74	96	110	0.64	0.81	1.06	1.05	1.02	1.13	0.52	0.51	0.57	1.64	1.26	1.07	0.82	0.63	0.54	39	41.74	44.5	22.41	17.24	12.69	61.51	58.78	56.81	4.33	2.87	2.32	3.85	3.3	2.13	4.33	2.87	2.32	3.85	3.3	2.13
2	75	153.8	60.9	25.7	22	21	33.7	88	95	0.9	108	122	133	1	1.22	1.42	1.11	1.19	1.26	0.55	0.59	0.63	1.11	0.97	0.89	0.55	0.49	0.45	40.36	41.81	43.39	18.62	16.07	13.47	59.39	57.88	56.61	1.48	0.97	0.83	2.45	1.17	0.91	1.48	0.97	0.83	2.45	1.17	0.91
2	77	146.3	57.8	27	19	22	38.4	91	92	1	100	121	138	0.86	1.08	1.5	1.02	1.06	1.28	0.51	0.53	0.64	1.18	0.98	0.85	0.59	0.49	0.43	41.17	42.18	45.76	18.02	15.74	9.78	59.39	58.1	55.15	2.81	2.36	1.98	2.91	1.93	1.66	2.81	2.36	1.98	2.91	1.93	1.66
2	78	153.1	61.7	26.3	21	22	35	93	100	0.9	98	110	137	0.75	0.94	1.47	0.92	1.02	1.3	0.46	0.51	0.65	1.22	1.08	0.88	0.61	0.54	0.44	40.71	40.8	45.09	22.24	20.32	11.84	63.39	61.05	57.18	3.98	1.96	1.28	3.3	2.45	0.54	3.98	1.96	1.28	3.3	2.45	0.54
2	77	155	64.8	27	23	22	33.4	91	94	1	80	98	117	0.81	1.11	1.33	1.22	1.36	1.38	0.61	0.68	0.69	1.52	1.23	1.03	0.76	0.61	0.52	41.05	42.77	43.29	19.34	14.56	13.66	60.33	57.43	56.95	2.74	1.99	1.45	2.41	1.77	1.18	2.74	1.99	1.45	2.41	1.77	1.18
2	77	156.5	63.8	26	21	24	38	96	96	1	88	116	142	0.83	1.14	1.61	1.15	1.17	1.38	0.57	0.59	0.69	1.38	1.03	0.85	0.69	0.52	0.43	39.99	42.02	45.1	19.16	16.05	10.1	59.8	57.59	54.17	2.31	1.13	2.02	3.14	1.94	1.39	2.31	1.13	2.02	3.14	1.94	1.39
2	75	155.5	65.8	27.2	23	24	36.3	94	96	1	102	111	130	0.92	1.08	1.47	1.09	1.19	1.37	0.54	0.59	0.69	1.19	1.1	0.93	0.59	0.55	0.47	38.73	39.82	42.74	21.24	19.45	14.78	60.43	59.45	56.45	2.93	2.09	2.28	2.48	2.46	1.41	2.93	2.09	2.28	2.48	2.46	1.41
2	76	154.4	54.2	22.7	19	19	34.1	88	87	1	88	112	133	0.78	0.97	1.33	1.05	1.03	1.22	0.52	0.52	0.62	1.35	1.06	0.91	0.67	0.53	0.46	40.35	41.99	45.07	18.69	15.86	10.64	59.22	58.01	54.39	1.97	1.71	1.89	2.2	1.68	1.3	1.97	1.71	1.89	2.2	1.68	1.3
2	75	159.7	55.2	21.6	20	18	33.1	83	92	0.9	94	112	129	0.97	1.06	1.31	1.23	1.11	1.24	0.61	0.56	0.62	1.26	1.05	0.95	0.63	0.53	0.48	42.36	42.88	44.15	14.32	14.52	12.53	56.94	57.4	56.44	2.5	3.61	2.74	2.38	3.78	2.64	2.5	3.61	2.74	2.38	3.78	2.64
2	77	145.7	61.6	29	21	23	29	89	101	0.9	98	114	129	0.86	1.14	1.5	1.05	1.16	1.39	0.52	0.58	0.7	1.22	1.02	0.93	0.61	0.51	0.46	37.59	40.63	43.34	22.35	16.98	11.84	60.24	57.61	55.32	1.12	1.42	0.84	1.22	1.42	0.89	1.12	1.42	0.84	1.22	1.42	0.89
2	79	159.6	55.5	21.8	19	20	21.5	84	93	0.9	98	115	134	0.89	1.25	1.5	1.09	1.29	1.36	0.55	0.65	0.69	1.23	1.03	0.91	0.61	0.52	0.46	39.75	42.52	45.25	19.02	15.5	11.83	58.7	57.37	55.16	2.82	1.27	1.69	3.24	1.9	1.7	2.82	1.27	1.69	3.24	1.9	1.7
2	75	160.4	71.1	27.6	22	30	42.1	103	104	1	102	90	131	1.06	1.19	1.47	1.25	1.23	1.34	0.63	0.62	0.67	1.19	1.03	0.91	0.6	0.52	0.46	40.02	41.83	44.11	18.56	16.76	11.64	58.2	58.17	56.03	2.03	1.09	2.99	2.51	1.14	2.39	2.03	1.09	2.99	2.51	1.14	2.39
2	76	159.3	85.2	33.6	21	19	32	87	97	0.9	99	133	150	0.86	1.36	1.67	1.05	1.25	1.34	0.53	0.62	0.68	1.22	0.92	0.81	0.61	0.46	0.41	40.05	44.19	45.43	18.87	10.53	8.22	58.72	54.84	53.18	2.65	1.52	1.51	3.06	1.36	1.38	2.65	1.52	1.51	3.06	1.36	1.38
2	75	147.2	49	22.6	17	17	33.8	83	87	1	80	96	115	0.78	0.97	1.42	1.18	1.21	1.47	0.59	0.6	0.73	1.52	1.24	1.03	0.76	0.62	0.52	40.59	41.07	43.65	20.86	16.61	13.26	61.32	57.77	56.77	2.1	2.08	1.02	2.35	1.31	1.54	2.1	2.08	1.01	2.35	1.31	1.54
1	75	161.6	68.7	26.3	27	20	28.5	87	91	1	112	126	140	0.97	1.17	1.44	1.04	1.09	1.21	0.53	0.57	0.63	1.07	0.93	0.84	0.55	0.49	0.44	40.99	42.86	42.72	19.1	17.94	16.8	57.69	55.42	55.16	3.32	2.17	1.37	2.05	1.47	1.78	3.32	2.17	1.37	2.05	1.47	1.78
2	77	150.7	58.9	25.9	19	24	40.1	99	97	1	97	115	133	0.94	1.17	1.47	1.16	1.2	1.33	0.58	0.6	0.66	1.22	1.03	0.9	0.61	0.51	0.45	39.9	41.34	42.32	20.11	17.86	14.11	59.85	58.98	56.71	2.16	1.12	0.95	2.64	1.41	1.17	2.16	1.12	0.95	2.64	1.41	1.17
1	77	167.5	58	20.7	25	11	18.9	80	90	0.9	103	125	143	1.06	1.53	2.08	1.2	1.48	1.68	0.61	0.77	0.88	1.14	0.97	0.81	0.58	0.5	0.42	41.78	46.17	49.26	16.93	11.65	7.92	57.05	53.69	52.48	2.32	2.84	1.64	1.96	1.44	1.6	2.32	2.84	1.64	1.96	1.44	1.6
1	78	165.8	80	29.1	30	26	31.8	102	98	1	105	123	146	0.92	1.31	1.75	1.05	1.26	1.42	0.53	0.65	0.73	1.14	0.96	0.81	0.57	0.49	0.42	40.1	42.51	44.46	21.72	17.86	14.24	61.58	57.83	56.06	1.5	1.48	1.57	1.14	1.47	1.68	1.5	1.48	1.57	1.14	1.47	1.68
2	80	145.2	39.3	18.6	19	23	39.3	90	99	0.9	77	104	117	0.75	1.17	1.28	1.16	1.36	1.34	0.58	0.68	0.67	1.55	1.16	1.05	0.77	0.58	0.53	39.3	42.86	43.66	21.98	13.86	13.42	61.34	57.14	57.08	3.72	2.27	3.52	2.88	2.18	2.71	3.73	2.27	3.52	2.88	2.18	2.71
1	82	161	67.9	26.2	27	18	27.2	88	97	0.9	107	120	146	1.19	1.42	2.14	1.29	1.39	1.67	0.67	0.72	0.89	1.08	0.98	0.78	0.56	0.51	0.42	44.43	44.9	48.34	17.94	15.69	9.21	58.04	56.38	51.41	1.99	2.45	2.05	2.18	1.79	1.08	1.99	2.45	2.05	2.18	1.79	1.08
1	78	173	68.3	22.8	29	16	23.5	92	93	1	97	113	130	1.06	1.33	1.75	1.3	1.41	1.63	0.65	0.73	0.84	1.23	1.06	0.93	0.62	0.55	0.48	41.32	43.04	44.79	17.56	15.45	12.88	58.38	55.42	54.75	2.45	2.26	2.02	2.2	1.19	1.03	2.45	2.26	2.02	2.2	1.19	1.03
1	75	169	68.3	23.9	28	17	24.6	90	92	1	86	106	126	0.83	1.17	1.56	1.19	1.33	1.5	0.59	0.67	0.75	1.42	1.14	0.96	0.71	0.58	0.48	39.03	41.53	43.39	20.75	17.27	12.33	59.63	57.81	56.02	1.77	1.63	0.66	3.44	3.06	1.17	1.77	1.63	0.66	3.44	3.06	1.17
2	76	157.3	53.3	21.5	19	17	32.2	81	92	0.9	107	115	129	1.17	1.28	1.64	1.34	1.36	1.55	0.67	0.68	0.78	1.15	1.07	0.94	0.58	0.53	0.47	41.99	42.2	45.91	14.77	14.65	9.09	56.76	56.86	54.39	2.07	2.04	1.36	2.26	1.99	1.64	2.07	2.04	1.36	2.26	1.99	1.64
2	75	161.2	64.7	24.9	23	22	33.5	86	97	0.9	78	113	129	0.83	1.31	1.69	1.27	1.41	1.54	0.63	0.7	0.77	1.52	1.08	0.91	0.76	0.54	0.46	39.53	43.79	45.3	19.18	13.36	10.82	59.52	57.03	56.27	3.95	1.67	1.23	3.11	1.45	1.86	3.95	1.67	1.23	3.11	1.45	1.86
1	79	170.9	58.5	20	24	14	23.5	84	84	1	89	106	137	0.92	1.22	1.92	1.2	1.36	1.61	0.61	0.7	0.84	1.31	1.11	0.84	0.67	0.57	0.44	43.46	45.38	49.9	16.98	13.74	6.93	58.23	56.19	52.87	3.68	2.34	1.27	3.34	1.62	1.44	3.68	2.34	1.27	3.34	1.62	1.44
1	82	156.2	64.9	26.6	26	18	27.2	102	93	1.1	89	106	110	0.81	0.92	1.14	1.08	1.02	1.22	0.54	0.51	0.61	1.34	1.12	1.08	0.67	0.56	0.54	40.75	40.93	42.25	18.92	17.98	14.98	59.53	58.83	57.44	1.78	2.53	1.25	1.27	2.18	1.58	1.78	2.53	1.25	1.27	2.18	1.58
1	79	168.3	72	25.4	30	18	25.6	92	98	0.9	103	124	140	1.14	1.44	1.75	1.35	1.39	1.49	0.68	0.73	0.79	1.18	0.96	0.85	0.59	0.51	0.45	42.34	45.57	48.07	15.21	13.54	9.08	57.23	53.91	51.09	2.64	4.66	2.35	2.05	1.79	1.1	2.64	4.66	2.35	2.05	1.79	1.1
1	80	165	60.8	22.3	24	16	27	85	87	1	92	111	124	0.89	1.19	1.64	1.16	1.29	1.57	0.59	0.66	0.8	1.3	1.08	0.96	0.66	0.55	0.49	40.87	42.64	45.37	19.94	16.89	11.34	59.66	57.67	54.48	2.06	2.56	1.33	2.57	2.44	0.65	2.06	2.56	1.33	2.57	2.44	0.65
2	89	158.1	60.4	24.2	21	20	33.1	98	98	1	96	126	131	0.86	1.17	1.33	1.06	1.12	1.24	0.53	0.56	0.63	1.23	0.96	0.93	0.61	0.48	0.47	39.69	41.31	42.26	19.81	17.57	15.48	59.57	58.97	57.26	2.92	1.79	1.24	3.08	1.85	1.31	2.92	1.79	1.24	3.08	1.85	1.31
2	85	147.2	54.2	25	19	18	33.3	91	93	1	130	156	168	1.17	1.5	1.69	1.07	1.16	1.17	0.54	0.59	0.59	0.92	0.77	0.69	0.46	0.39	0.35	42.63	45.73	49.04	15.33	10.62	4.5	57.86	55.31	52.25	1.35	1.9	1.98	1.23	2.29	1.65	1.35	1.9	1.98	1.23	2.29	1.65
2	82	146.3	54.7	25.6	17	23	41.8	86	94	0.9	101	124	127	0.86	1.17	1.33	1.05	1.14	1.22	0.52	0.58	0.62	1.22	0.98	0.92	0.61	0.49	0.46	38.61	40.8	42.42	21.54	19.12	16	60.22	58.9	57.09	2.24	2.14	2.67	2.59	2.11	2.46	2.24	2.14	2.67	2.59	2.11	2.46
2	88	143	45.6	22.3	15	17	36.2	86	89	1	110	125	139	1.06	1.19	1.39	1.13	1.16	1.23	0.57	0.58	0.61	1.08	0.97	0.89	0.54	0.48	0.44	42.98	43.55	44.97	14.79	12.07	10.96	58.05	55.93	55.93	2.47	2.71	1.04	1.95	2.82	1.69	2.47	2.71	1.04	1.95	2.82	1.69
1	76	156.1	61.1	25.1	28	11	18.4	87	90	1	81	123	140	0.92	1.33	1.94	1.35	1.31	1.67	0.69	0.67	0.88	1.47	0.98	0.86	0.75	0.51	0.45	41.56	42.55	47.57	17.3	17.2	11.65	57.08	56.69	53.59	3.31	3.2	1.7	3.53	1.74	1.04	3.31	3.2	1.7	3.53	1.74	1.04
2	77	152	52.5	22.7	18	19	35.2	87	92	1	105	120	127	1.03	1.14	1.25	1.14	1.15	1.21	0.57	0.57	0.61	1.11	1.01	0.97	0.56	0.5	0.48	41.74	42.4	43.74	16.79	15.09	12.82	58.35	57.8	56.46	1.28	2.18	1.67	1.28	2.28	1.65	1.28	2.18	1.67	1.28	2.28	1.65
1	76	173.8	63.6	21.1	27	19	28	89	91	1	101	112	123	1.03	1.31	1.58	1.25	1.41	1.54	0.63	0.72	0.8	1.21	1.08	0.97	0.61	0.55	0.5	40.62	42.86	45.15	19.49	17.31	14.41	59.1	58.07	56.18	3.75	1.61	1.4	2.58	0.96	1.91	3.75	1.61	1.4	2.58	0.96	1.91
1	76	167.9	73.4	26	29	21	28.6	92	98	0.9	94	109	121	0.89	1.11	1.36	1.15	1.21	1.34	0.58	0.6	0.67	1.3	1.09	0.99	0.65	0.54	0.49	40.49	42.3	43.35	18.95	15.19	12.93	59.3	57.59	56.15	2.22	1.83	1.68	1.83	1.96	1.41	2.22	1.83	1.68	1.83	1.96	1.41
1	77	162.7	71.4	27	28	21	29.4	90	92	1	101	102	123	0.75	0.89	1.19	0.89	1.03	1.18	0.45	0.51	0.61	1.19	1.16	0.99	0.6	0.58	0.51	40.53	40.82	44.32	20.38	20.3	17.04	60.73	61.12	58.42	1.45	2.73	1.65	1.63	2.64	1.6	1.45	2.73	1.65	1.63	2.64	1.6
1	76	163	66.1	24.9	25	21	31.4	86	94	0.9	105	113	126	1.08	1.28	1.67	1.24	1.36	1.56	0.63	0.69	0.81	1.15	1.06	0.94	0.58	0.54	0.49	42.83	43.71	46.18	16.38	14.45	11.37	57.56	56.99	53.64	2.1	2.57	1.89	1.57	1.03	1.54	2.1	2.57	1.89	1.57	1.03	1.54
1	76	163.5	60.6	22.7	27	12	19.5	80	92	0.9	101	112	122	1	1.36	1.67	1.21	1.43	1.6	0.62	0.73	0.84	1.21	1.05	0.96	0.62	0.54	0.5	41.9	44.96	48.7	17.11	13.22	8.87	57.55	55.59	52.52	4.29	0.94	1.94	2.64	1.3	1.1	4.29	0.94	1.94	2.64	1.3	1.1
2	76	151.1	64	28	20	26	41.1	95	98	1	102	115	137	0.94	1.11	1.47	1.09	1.15	1.28	0.54	0.57	0.65	1.15	1.04	0.87	0.58	0.52	0.44	39.42	40.68	43.62	18.09	15.94	13.52	57.35	56.72	55.48	3.98	1.38	1.26	4.02	1.38	2.33	3.98	1.38	1.26	4.02	1.38	2.33
1	76	171.5	69.9	23.8	27	21	29.8	92	94	1	99	115	141	0.97	1.25	1.72	1.18	1.28	1.46	0.6	0.67	0.77	1.22	1.02	0.85	0.62	0.53	0.44	41.54	43.7	47.98	18.97	16.85	9.43	58.78	56.3	52.69	2.93	2.34	1.17	2.74	0.9	0.72	2.93	2.34	1.17	2.74	0.9	0.72
1	78	162	45.8	17.5	22	4	8.8	72	83	0.9	105	132	132	0.97	1.39	1.64	1.12	1.26	1.4	0.57	0.66	0.75	1.15	0.91	0.85	0.59	0.48	0.46	42.03	47.13	49.92	18.38	11.72	8.54	58.52	54.46	51.76	2.46	3.15	1.5	2	1.4	1.31	2.46	3.15	1.5	2	1.4	1.31
1	82	163.6	56.2	21	26	8	14.4	81	87	0.9	99	117	136	1.03	1.36	1.75	1.26	1.38	1.54	0.63	0.69	0.78	1.23	1.02	0.88	0.61	0.51	0.44	41.49	43.37	46.5	17.3	12.16	7.64	58.79	55.65	53.33	2.43	1.82	1.87	2.63	1.55	2.4	2.43	1.82	1.87	2.63	1.55	2.4
1	76	165.4	68.7	25.1	31	14	20.1	90	94	1	101	117	139	1.11	1.36	1.89	1.31	1.37	1.63	0.66	0.71	0.83	1.18	1.01	0.87	0.59	0.52	0.44	43.17	46.4	48.75	13.65	11.04	5.2	56.19	53.72	51.83	1.77	3.28	1.97	1.99	1.27	1.07	1.77	3.28	1.97	1.99	1.27	1.07
1	76	166.8	57.9	20.8	27	10	16.9	79	87	0.9	86	106	141	0.97	1.39	2.03	1.39	1.53	1.74	0.7	0.79	0.91	1.43	1.11	0.86	0.72	0.57	0.45	42.64	45.85	48.05	17.16	12.97	9.14	58.58	55.81	52.53	2.66	2.94	1.74	1.76	1.47	1.39	2.66	2.94	1.74	1.76	1.47	1.39
1	85	168.3	58	20.5	25	12	19.8	82	89	0.9	75	93	118	0.75	0.97	1.47	1.2	1.24	1.48	0.61	0.62	0.76	1.6	1.28	1.01	0.81	0.64	0.51	40.95	42.91	44.82	21.16	17.75	13.62	61.36	60.23	56.45	3.91	3.28	1.65	3.17	3.22	1.24	3.91	3.28	1.65	3.17	3.22	1.24
1	76	167.2	57.5	20.6	24	14	23.4	78	89	0.9	102	114	131	0.94	1.08	1.42	1.1	1.15	1.31	0.55	0.59	0.67	1.16	1.06	0.92	0.58	0.54	0.47	40.81	42.43	44.72	17.98	17.5	14.09	58.87	58.33	56.78	1.38	1.58	1.18	0.96	1.76	0.98	1.38	1.58	1.18	0.96	1.76	0.98
1	83	166.1	71.1	25.8	29	20	27.6	95	98	1	94	106	129	0.86	1.17	1.5	1.1	1.3	1.43	0.56	0.67	0.72	1.28	1.12	0.95	0.65	0.57	0.48	39.05	42.49	44.09	23.04	18.39	13.39	60.53	58.52	56.43	1.56	1.42	2.27	2.2	0.53	1.13	1.56	1.42	2.27	2.2	0.53	1.13
1	75	161	66	25.5	24	21	33	93	94	1	88	107	119	0.89	1.22	1.47	1.24	1.32	1.42	0.63	0.68	0.74	1.39	1.08	0.96	0.71	0.56	0.5	39.91	43.83	45.02	23.4	17.88	15.9	61.81	58.94	57.06	2.11	1.3	1.03	2.51	1.48	1.81	2.11	1.3	1.03	2.51	1.48	1.81
1	79	162.6	71.4	27	28	22	30.2	92	95	1	102	137	145	0.97	1.44	1.72	1.12	1.27	1.4	0.58	0.65	0.73	1.15	0.88	0.81	0.59	0.45	0.42	43.67	44.7	46.38	17.16	13.64	11.82	58.15	55.56	54.14	1.61	1.61	1.75	2.18	1.66	1.98	1.61	1.61	1.75	2.18	1.66	1.98
1	76	171.7	60.1	20.4	25	15	25.4	81	89	0.9	100	117	121	1.06	1.36	1.58	1.29	1.4	1.55	0.64	0.7	0.78	1.22	1.03	0.98	0.61	0.51	0.49	40.58	42.77	44.31	17.38	12.76	11.08	58.05	55.65	54.96	1.42	2.4	2.89	1.09	1.99	3.76	1.42	2.4	2.89	1.09	1.99	3.76
1	79	156	69.4	28.5	24	25	36.6	100	100	1	107	132	142	1.03	1.33	1.67	1.1	1.22	1.38	0.56	0.63	0.72	1.07	0.92	0.83	0.55	0.47	0.43	40	41.89	43.66	20.09	16.59	15.26	58.13	56.05	54.98	1.45	0.86	2.69	1.45	1.23	2.01	1.45	0.86	2.69	1.45	1.23	2.01
1	80	168	66.2	23.5	26	19	28.2	96	95	1	88	102	116	0.81	1.03	1.19	1.12	1.23	1.26	0.56	0.61	0.63	1.39	1.2	1.06	0.7	0.6	0.53	39.27	41.45	43.68	20.35	17.38	14.42	59.69	59.2	57.89	2.38	1.37	1.42	2.58	1.79	1.16	2.38	1.37	1.42	2.58	1.79	1.16
1	82	171.6	69.1	23.5	27	20	29.5	94	100	0.9	92	114	127	0.86	1.11	1.44	1.09	1.17	1.36	0.55	0.6	0.7	1.26	1.05	0.94	0.64	0.54	0.48	40.35	42.79	44.87	21.69	17.74	13.58	60.23	58.16	55.26	2.36	2.37	1.8	2.28	1.78	1.41	2.36	2.37	1.8	2.28	1.78	1.41
1	84	156.6	63.7	26	24	20	30.5	87	94	0.9	92	124	125	0.81	1.08	1.33	1.05	1.06	1.27	0.52	0.53	0.64	1.3	0.98	0.95	0.65	0.49	0.48	40.58	42.75	45.44	17.7	14.78	10.16	58.79	57.06	54.56	3.33	1.84	1.82	2.9	2.34	1.93	3.33	1.84	1.82	2.9	2.34	1.93
1	75	167	64.2	23	29	12	19	80	92	0.9	93	98	127	0.78	0.89	1.53	0.98	1.05	1.41	0.5	0.55	0.75	1.27	1.19	0.93	0.64	0.62	0.49	41.46	42.79	48.61	18.78	17.94	10.49	58.36	56.29	52.78	1.85	2.95	0.79	1.96	3.47	1.79	1.85	2.95	0.79	1.96	3.47	1.79
1	78	174	75.8	25	33	17	22.5	89	96	0.9	90	112	121	0.86	1.19	1.44	1.13	1.27	1.42	0.57	0.65	0.73	1.32	1.06	0.99	0.67	0.55	0.51	41.44	43.84	45.63	20.38	15.34	12.8	60.3	56.79	55.51	1.6	2.08	1.89	2.28	1.14	1.84	1.6	2.08	1.89	2.28	1.14	1.84
1	78	166.1	54.6	19.8	22	13	24.6	84	87	1	95	105	117	0.89	1.11	1.44	1.13	1.29	1.49	0.57	0.65	0.76	1.27	1.16	1.03	0.64	0.59	0.52	41.11	42.54	44.44	19.34	16.06	14.03	59.81	57.74	56.67	2.3	1.98	1.76	1.55	2.16	0.84	2.3	1.98	1.76	1.55	2.16	0.84
1	85	163.4	58.2	21.8	25	12	20.5	80	88	0.9	96	117	127	1.03	1.31	1.5	1.3	1.32	1.41	0.66	0.68	0.73	1.27	1.01	0.94	0.65	0.52	0.49	40.63	43.39	44.46	19.79	16.44	15.17	58.49	57.11	55.69	3.47	1.15	2.3	3.22	1.7	2.53	3.47	1.15	2.3	3.22	1.7	2.53
1	77	165	67	24.6	28	17	25	86	93	0.9	103	118	133	1.08	1.33	1.78	1.29	1.35	1.54	0.65	0.68	0.78	1.19	1.01	0.87	0.6	0.51	0.44	40.93	43.76	46.71	20.09	14.22	10.36	60.65	57.85	55.76	1.9	2.12	1.79	1.59	1.54	1.61	1.9	2.12	1.79	1.59	1.54	1.61
1	75	159.8	63.2	24.7	26	17	27.4	88	89	1	100	130	136	0.89	1.47	1.58	1.06	1.33	1.38	0.53	0.66	0.69	1.19	0.9	0.87	0.59	0.45	0.43	41.26	44.03	44.75	16.39	11.53	10.22	57.82	56.11	55.11	3.38	1.36	0.69	2.49	0.97	0.76	3.38	1.36	0.69	2.49	0.97	0.76
1	82	162	59.6	22.7	25	15	24.4	85	88	1	108	114	132	1.06	1.25	1.56	1.16	1.33	1.38	0.6	0.68	0.72	1.1	1.06	0.89	0.57	0.54	0.46	42.61	42.57	46.46	18.68	17.57	11.58	58.39	57.43	54.5	1.52	2.54	1.94	1.2	1.68	1.42	1.52	2.54	1.94	1.2	1.68	1.42
1	82	165.8	71.4	26	27	21	30	98	101	1	83	114	131	0.75	1.06	1.56	1.04	1.1	1.4	0.53	0.55	0.72	1.39	1.04	0.9	0.71	0.52	0.46	39.45	41.21	44.04	19.27	17.32	14.63	56.96	57.83	56.12	2.12	1.04	2.26	3.18	1.31	1.35	2.12	1.04	2.26	3.18	1.31	1.35
1	86	165	62.3	22.9	25	15	24.8	90	88	1	104	104	120	0.75	0.86	1.03	0.86	0.99	1.05	0.43	0.49	0.53	1.15	1.14	1.03	0.58	0.57	0.51	37.62	38.44	39.72	23.83	22.24	19.09	61.45	60.42	59.14	5.51	4.88	2.65	5.24	4.94	3.1	5.51	4.88	2.65	5.24	4.94	3.1
1	77	168.1	73.9	26.2	31	18	23.9	95	93	1	105	111	123	1.22	1.33	1.58	1.41	1.44	1.54	0.71	0.72	0.77	1.16	1.08	0.98	0.58	0.54	0.49	42.49	43.29	45.68	16.22	14.24	10.25	58.38	57.29	55.78	1.22	0.8	0.93	1.67	1.2	1.19	1.22	0.8	0.93	1.67	1.2	1.19
1	76	170	62.2	21.5	27	13	20.7	81	89	0.9	85	115	129	0.81	1.25	1.75	1.15	1.29	1.6	0.59	0.67	0.84	1.43	1.03	0.92	0.73	0.54	0.48	43.44	45.79	47.91	17.54	13.82	8.74	58.95	55.08	51.55	2.98	3.65	2.58	2.41	2.36	1.11	2.98	3.65	2.58	2.41	2.36	1.11
2	75	154.5	50.1	21	18	16	31.5	74	84	0.9	102	123	134	1.11	1.42	1.58	1.35	1.42	1.46	0.68	0.71	0.73	1.22	1	0.92	0.61	0.5	0.46	42.88	44.08	45.24	15.69	12.58	11.14	58.76	56.91	56.52	1.68	1.65	0.94	1.78	1.27	0.85	1.68	1.65	0.94	1.78	1.27	0.85
2	81	156.4	52.2	21.3	18	17	33	82	61	1.4	98	119	127	0.92	1.28	1.47	1.14	1.31	1.41	0.57	0.65	0.7	1.24	1.02	0.96	0.62	0.51	0.48	39.05	41.74	42.8	20.66	15.65	13.22	59.41	57.72	56.41	3.08	1.51	2.03	2.95	1.08	1.7	3.08	1.51	2.03	2.95	1.08	1.7
2	82	154.6	53.4	22.3	20	16	30.1	85	90	0.9	80	101	122	0.75	1.08	1.28	1.11	1.28	1.25	0.56	0.64	0.63	1.49	1.18	0.98	0.74	0.6	0.49	40.18	43.29	45.01	20.24	14.93	11.45	60.31	57.65	55.56	2.59	1.74	2.97	2.61	1.12	2.96	2.59	1.74	2.97	2.61	1.12	2.96
2	80	146.7	52.1	24.2	18	18	35	86	91	0.9	111	117	138	1.06	1.22	1.39	1.14	1.23	1.19	0.57	0.62	0.61	1.08	1.01	0.86	0.54	0.51	0.44	43.68	44.54	45.74	13.57	11.25	10.85	57.43	55.57	54.91	3.17	4.1	1.73	3.28	3.33	1.63	3.17	4.1	1.73	3.28	3.33	1.63
1	81	163	68.9	25.9	25	17	27.6	89	88	1	92	86	135	1.06	1.33	1.83	1.37	1.4	1.62	0.71	0.72	0.85	1.3	1.05	0.88	0.68	0.54	0.46	43.57	44.08	46.98	16.99	14.12	10.57	56.72	55.73	52.83	2.73	1.11	1.07	2.3	1.12	1.04	2.73	1.11	1.07	2.3	1.12	1.04
1	82	175	65	21.2	29	12	18.5	90	93	1	92	102	113	0.92	1.03	1.31	1.18	1.19	1.38	0.59	0.6	0.69	1.28	1.16	1.06	0.64	0.58	0.53	42.43	42.08	44.81	17	16.97	11.79	59.67	58.79	56.25	2.31	2.58	1.42	2.05	2.37	0.81	2.31	2.58	1.42	2.05	2.37	0.81
1	83	166	65.7	23.8	26	18	27.7	92	91	1	82	110	123	0.81	0.94	1.28	1.16	1.01	1.23	0.6	0.52	0.63	1.44	1.07	0.96	0.74	0.55	0.49	40.96	43.21	45.02	20.79	18.46	14.93	59.25	60.12	57.06	2.94	2.06	1.55	3.84	2.26	1.33	2.94	2.06	1.55	3.84	2.26	1.33
1	82	164.8	67.1	24.7	24	22	33.2	96	100	1	102	143	131	1.08	1.67	1.72	1.27	1.45	1.52	0.64	0.74	0.78	1.17	0.87	0.88	0.59	0.45	0.45	41.75	44.17	44.1	17.27	13.96	13.73	57.87	55.4	55.09	1.77	1.95	1.02	2.18	1.84	1.09	1.77	1.95	1.02	2.18	1.84	1.09
1	80	158.5	70.9	28.2	28	21	30	99	97	1	103	124	131	0.94	1.31	1.72	1.07	1.25	1.53	0.57	0.66	0.81	1.13	0.96	0.89	0.6	0.51	0.47	44.09	45.23	47.57	20.11	15.58	11.61	58.25	55	53	2.82	0.72	0.92	4.23	0.98	1.46	2.82	0.72	0.92	4.23	0.98	1.46
1	79	163.6	72.2	27	25	26	36.3	101	99	1	83	108	119	0.86	1.31	1.56	1.23	1.42	1.54	0.63	0.73	0.79	1.43	1.09	0.99	0.73	0.56	0.51	41.91	43.23	45.88	18.35	16.16	12.59	57.54	56.5	55.14	1.34	1.89	2.34	1.78	1.11	1.39	1.34	1.89	2.34	1.78	1.11	1.39
1	81	161.7	55.6	21.3	24	12	21.3	84	89	0.9	98	123	143	0.81	1.22	1.64	0.99	1.18	1.43	0.5	0.59	0.72	1.24	0.96	0.87	0.62	0.48	0.44	39.74	41.91	44.11	17.34	11.51	9.77	57.02	53.63	53.02	4	1.55	2.15	4.26	1.38	1.69	4	1.55	2.15	4.26	1.38	1.69
1	76	163.9	70	26.1	27	20	28.6	96	100	1	85	104	122	0.69	1.03	1.42	0.98	1.17	1.4	0.49	0.59	0.72	1.41	1.14	0.99	0.71	0.58	0.51	38.37	39.61	43.54	25.18	19.98	16.33	63.27	58.46	56.58	3.4	2.16	2.76	3.59	2.09	4.78	3.4	2.16	2.76	3.59	2.09	4.78
1	75	162.5	69.7	26.4	28	19	27	91	95	0.9	107	99	115	1.25	1.17	1.5	1.43	1.45	1.54	0.71	0.72	0.77	1.14	1.24	1.03	0.57	0.62	0.51	43.15	43.21	44.31	15.33	15.71	13.47	58.6	59.11	57.78	1.48	2.01	1.42	1.81	2.36	0.96	1.48	2.01	1.42	1.81	2.36	0.96
1	76	168	60.1	21.3	24	16	27.1	90	96	0.9	102	104	123	1	1	1.36	1.17	1.18	1.35	0.59	0.59	0.68	1.17	1.18	0.99	0.59	0.59	0.5	43.93	43.46	46.97	15.24	14.77	10.48	58.94	58.23	57.2	1.23	1.76	1.96	1.58	2.9	1.49	1.23	1.76	1.96	1.58	2.9	1.49
1	78	167.9	73.1	25.9	25	27	36.5	95	98	1	94	106	125	0.94	1.08	1.56	1.2	1.2	1.52	0.6	0.61	0.76	1.27	1.11	0.98	0.63	0.56	0.49	40.85	40.34	44.3	19.16	21.32	11.84	60.02	60.06	56.29	2.49	1.47	1.95	2.51	5.18	1.43	2.49	1.47	1.95	2.51	5.18	1.43
1	77	161.4	58.9	22.6	25	13	22.1	83	89	0.9	90	114	115	0.83	1.33	1.39	1.1	1.42	1.47	0.55	0.71	0.74	1.32	1.07	1.06	0.66	0.54	0.53	40.32	43.44	43.58	20.88	13.47	13.19	61.2	56.67	56.3	3.21	0.91	1.2	3.53	1.75	1.4	3.21	0.91	1.2	3.53	1.75	1.4
1	75	168.9	73.6	25.8	30	20	27.2	100	97	1	108	121	128	1.08	1.42	1.67	1.24	1.45	1.55	0.62	0.71	0.78	1.15	1.02	0.93	0.57	0.5	0.47	40.37	42.37	44.1	18.66	14.53	13.02	59.46	58.97	56.97	2.31	6.64	0.75	1.56	2.16	0.97	2.31	6.64	0.75	1.56	2.16	0.97
[truncated: 25 more columns]
